# Supplementary material for: Single-cell transcriptomics uncovers EGFR signaling-mediated gastric progenitor cell differentiation in stomach homeostasis
Source: Nat Commun. 2023 Jun 29;14:3750. doi: 10.1038/s41467-023-39113-0 (PMC10310803; doi:10.1038/s41467-023-39113-0)
Supplement: Supplementary file 4 — Supplementary Data 1 [file 41467_2023_39113_MOESM4_ESM.xlsx]

## Sheet: Sheet1
Supplementary Data 1. List of pseudotime dependent genes along the differentiation trajecctory from isthmus progenitor cells to pit cells in dataset 2
Group A	Group A (TFs)	Group B	Group B (TFs)
0610005C13Rik	Ahr	0610009B22Rik	Adnp2
1500009C09Rik	Arntl2	0610010F05Rik	Aebp2
2010001K21Rik	Batf2	0610010K14Rik	Ahctf1
2510017J16Rik	Casz1	0610012G03Rik	Ahdc1
2610306M01Rik	Ccdc17	0610039K10Rik	Akap8
5730507C01Rik	Cebpd	0610040J01Rik	Ankzf1
A130014A01Rik	Cebpg	1110002L01Rik	Arhgap35
A130050O07Rik	Chchd3	1110004F10Rik	Arid2
A930015D03Rik	Clock	1110020A21Rik	Arnt
AW011738	Creb3	1110025M09Rik	Arntl
AW112010	Crebl2	1110038B12Rik	Atf1
Acot11	Crem	1110038F14Rik	Atf2
Acp7	Cux1	1110051M20Rik	Atf4
Adcy9	Dr1	1110059G10Rik	Atf5
Adh1	Elf3	1110065P20Rik	Atf6
Afap1l2	Elf4	1190001M18Rik	Atf7
Ankrd22	Elk3	1190007I07Rik	Atmin
Anks4b	Epas1	1500011B03Rik	Atoh8
Apol9b	Esrra	1700001L05Rik	Bbx
Aqp3	Etv3	1700007L15Rik	Bcl6
Arhgap27os2	Fosl2	1700008J07Rik	Bptf
Arid3b	Foxa3	1700012D14Rik	Brf2
Aspa	Foxo3	1700016K19Rik	Camta1
Atp2c2	Gata5	1700017B05Rik	Carf
Atp8a1	Glmp	1700025G04Rik	Cbx2
B2m	Grhl1	1700028J19Rik	Cebpa
Batf2	Hivep2	1700029J07Rik	Cebpb
Bglap3	Hivep3	1700030K09Rik	Cebpz
Brdt	Hoxc4	1700037C18Rik	Cenpa
Btnl4	Ikzf2	1700037H04Rik	Cenpb
Ccdc116	Ikzf4	1700056E22Rik	Cenps
Cdc42ep3	Irf2	1700066M21Rik	Cenpt
Chac1	Irf7	1700102H20Rik	Cenpx
Chil4	Irf8	1700102P08Rik	Cggbp1
Cidec	Kcmf1	1700113A16Rik	Champ1
Clca1	Klf3	1700123O20Rik	Cic
Cmpk2	Klf4	1810014B01Rik	Creb1
Col20a1	Klf7	1810030O07Rik	Csrnp2
Cracd	Lcorl	1810044D09Rik	Ctcf
Cry2	Lyl1	1810055G02Rik	Cxxc1
Crybg2	Mbd1	1810058I24Rik	Deaf1
Ctso	Mbnl2	2010109A12Rik	Dmtf1
Cyp2d37-ps	Meis3	2010110K18Rik	Dnmt1
Cyp4f17	Mlx	2010204K13Rik	Dnttip1
Ddx60	Msantd1	2010315B03Rik	Drap1
Dhrs9	Msantd4	2210016L21Rik	Eea1
Dhx58	Mxd1	2210408I21Rik	Ehf
Dlgap1	Mxi1	2300009A05Rik	Elf1
Dnase1l2	Mzf1	2310001H17Rik	Elf2
Dtx3l	Nfkb2	2310009B15Rik	Elk4
Duox2	Onecut2	2310011J03Rik	Eomes
Duoxa2	Pax7	2310022A10Rik	Erf
Egf	Pbx4	2310057M21Rik	Esrrg
Eif4e3	Pdx1	2310061I04Rik	Etv4
Elmod3	Plscr1	2410002F23Rik	Etv5
Entpd8	Ppard	2410004B18Rik	Etv6
Epsti1	Pparg	2410006H16Rik	Fbxl19
Fabp4	Prdm1	2510002D24Rik	Fiz1
Fam214a	Prdm9	2510039O18Rik	Flywch1
Fbxo17	Preb	2510046G10Rik	Foxa1
Fbxo6	Pura	2610001J05Rik	Foxa2
Fgl2	Rara	2610002M06Rik	Foxj2
Ficd	Rbck1	2610020C07Rik	Foxj3
Gbp2	Rreb1	2610021A01Rik	Foxk1
Gbp3	Runx2	2610035D17Rik	Foxk2
Gbp7	Skil	2610044O15Rik8	Foxm1
Ghrl	Smad1	2610318N02Rik	Foxn2
Gm11453	Snapc5	2610507B11Rik	Foxn3
Gm11992	Sox13	2700038G22Rik	Foxo1
Gm12689	Sp100	2700049A03Rik	Foxo4
Gm15644	Sp3	2700062C07Rik	Foxo6
Gm2011	Stat1	2700081O15Rik	Foxp1
Gm20559	Stat2	2700097O09Rik	Foxp4
Gm2115	Stat6	2700099C18Rik	Gabpa
Gm32358	Tcf23	2810004N23Rik	Gata4
Gm37113	Tcf24	2810006K23Rik	Gata6
Gm37392	Tcf4	2810025M15Rik	Glyr1
Gm37510	Tef	2810402E24Rik	Gmeb1
Gm37519	Tet2	2810408I11Rik	Gmeb2
Gm37967	Tmf1	2810455O05Rik	Gpbp1
Gm42466	Trafd1	2810459M11Rik	Grhl2
Gm42941	Trerf1	3000002C10Rik	Gzf1
Gm43111	Tshz1	3010003L21Rik	Hhex
Gm43336	Tshz2	3110009E18Rik	Hic2
Gm43481	Tshz3	3110040N11Rik	Hinfp
Gm44292	Usf3	3110045C21Rik	Hivep1
Gm45486	Xpa	3110082I17Rik	Hmga1
Gm48138	Zbtb18	3830403N18Rik	Hmga2
Gm49654	Zbtb34	4632415L05Rik	Hmgn3
Gm7694	Zbtb39	4833407H14Rik	Homez
Gnpda2	Zbtb42	4833420G17Rik	Hsf1
Gpa33	Zbtb43	4921524J17Rik	Ikzf5
H2-K2	Zbtb49	4930430F08Rik	Irf3
H2-Q2	Zfp14	4930509E16Rik	Irf6
H4c14	Zfp37	4930524O07Rik	Irx2
Helz2	Zscan29	4930532G15Rik	Irx5
Hlcs		4930558J18Rik	Isl1
Hnf4g		4930577N17Rik	Jrk
Hsd17b2		4930579G24Rik	Kat7
Iah1		4931414P19Rik	Kin
Ifi44		4931440P22Rik	Klf15
Ifih1		4933404O12Rik	Klf5
Ifit1		4933434E20Rik	Klf8
Ifit1bl1		5031425E22Rik	Lin54
Igdcc4		5031439G07Rik	Mafg
Igtp		5430403G16Rik	Max
Ilvbl		5430405H02Rik	Maz
Irf7		5430416N02Rik	Mbd2
Irgm1		5530601H04Rik	Mbd3
Irgm2		5730455P16Rik	Mbd4
Kat2b		5730480H06Rik	Mbd6
Kcnk3		6030458C11Rik	Mecp2
Kif5c		6330415G19Rik	Meis1
Krt20		6720489N17Rik	Meis2
Lgals3bp		8430430B14Rik	Mesp2
Ly6d		9130017K11Rik	Mga
Ly6g6c		9130230L23Rik	Mitf
Man1c1		9130401M01Rik	Mlxip
Manba		9230112J17Rik	Msantd3
Map3k13		9430015G10Rik	Msx1
Marcksl1		9430038I01Rik	Mterf3
Meis3		9530056E24Rik	Mtf1
Mettl7b		9530068E07Rik	Mtf2
Mgll		9530085L11Rik	Mxd3
Micall1		9630013D21Rik	Myb
Mmp15		9930021J03Rik	Mybl2
Ms4a8a		9930104L06Rik	Myc
Mtmr4		A030001D20Rik	Mycl
Muc4		A130010J15Rik	Mycn
Mx1		A130051J06Rik	Mynn
Mx2		A430005L14Rik	Mypop
Mxd1		A430033K04Rik	Myrf
N4bp2l1		A630089N07Rik	Mysm1
Naip5		A730063M14Rik	Nacc2
Natd1		A930037H05Rik	Naif1
Ncmap		Aaas	Ncoa2
Ndrg4		Aacs	Ncoa3
Nedd9		Aadac	Nfat5
Nmi		Aagab	Nfatc1
Notch4		Aamp	Nfatc3
Npc1l1		Aar2	Nfia
Nudt18		Aars	Nfib
Nupr1		Aars2	Nfic
Oas3		Aarsd1	Nfix
Oasl2		Aasdhppt	Nfkb1
Pam16		Aatf	Nfx1
Parp12		AB124611	Nfxl1
Pcdhga12		Abca2	Nfya
Pdlim1		Abca3	Nfyb
Pdzk1ip1		Abcb7	Nfyc
Pear1		Abcb8	Nkrf
Per2		Abcb9	Nkx6-2
Pip4k2a		Abcd1	Nme2
Pirt		Abce1	Nobox
Plat		Abcf1	Nrf1
Plekhg1		Abcf2	Ovol2
Plekhg6		Abcg2	Pbx1
Plekhm3		Abhd10	Pbx2
Plet1		Abhd11	Pbx3
Primpol		Abhd14a	Pcgf2
Proz		Abhd16a	Pcgf6
Psapl1		Abhd17b	Phf19
Psmb8		Abhd6	Phf20
Pstpip1		Abhd8	Pin1
Ptgs1		Abitram	Pitx1
Rab11fip4		Abl1	Pknox1
Rab37		Abraxas1	Plagl1
Rassf2		Abraxas2	Plagl2
Rgs17		Abt1	Prdm10
Rhobtb1		Acaca	Prmt3
Rnasel		Acad8	Prr12
Rnf213		Acadvl	Purb
Rsad2		Acap3	Rarg
Rtp4		Acat1	Rbak
S100a7l2		Acat2	Rbpj
Samhd1		Acbd3	Rbsn
Scarf1		Acbd6	Rela
Scnn1g		Acd	Repin1
Sdf2		Ace	Rest
Serpinb9		Acer2	Rexo4
Sh3d21		Acin1	Rfx1
Slc25a34		Acly	Rfx2
Slc2a6		Acnat1	Rfx3
Slfn2		Aco1	Rfx7
Slfn4		Acot7	Rlf
Snx22		Acp1	Runx1
Sowahb		Acp6	Rxra
Sp100		Acsf2	Rxrb
Spata6		Acsf3	Safb
Spns2		Acsl1	Safb2
St3gal3		Acsl4	Scml4
Stat1		Acsl5	Setdb1
Syt7		Acsm3	Setdb2
Tap2		Acss1	Sgsm2
Tef		Actl6a	Ski
Tep1		Actn1	Smad3
Tlcd2		Actr10	Smad4
Tle6		Actr1a	Smad5
Tlr2		Actr1b	Smad9
Tmc5		Actr3b	Smyd3
Tmem140		Actr6	Snapc2
Tmem238l		Actr8	Snapc4
Tmod4		Acvr1	Son
Tns1		Acvr2b	Sox12
Tob1		Acvrl1	Sox2
Tor1aip1		Acy1	Sox21
Trak1		Acyp1	Sox4
Trim12a		Ada	Sox9
Trim30a		Adal	Sp1
Trim30d		Adam15	Sp2
Tspan6		Adam17	Sp4
Ttc28		Adamts15	Sp5
Ttll3		Adamtsl4	Spen
Tut4		Adap1	Srcap
Usp18		Adat1	Srebf1
Vil1		Adat2	Srebf2
Vnn1		Adck2	Srf
Vwa7		Adck5	Stat3
Wdr72		Adcyap1r1	Tbp
Xaf1		Add1	Tbpl1
Zbtb34		Adgra3	Tcf12
Zfp820		Adgre5	Tcf20
Zfp991		Adgrl1	Tcf3
mt-Tm		Adh5	Tcf7
Gm41517		Adi1	Tead1
Gm5876		Adipor1	Tead2
Gm7497		Adk	Tead3
Gm8355		Adnp2	Terf1
Ifit3b		Ado	Terf2
2210011K15Rik		Adpgk	Tet3
4921531C22Rik		Adprm	Tfap4
4930423D22Rik		Adprs	Tfdp1
4930500H12Rik		Adra2a	Tfdp2
4931406C07Rik		Adrm1	Tfeb
6720468P15Rik		Adsl	Tgif1
9430069I07Rik		Adss	Thap1
A4galt		Aebp2	Thap11
AA467197		Afap1l1	Thap12
Acox2		Afdn	Thap2
Adam28		Afg3l1	Thap4
Adgrg6		Afg3l2	Thap6
Adtrp		Afm	Thap7
Aff1		Aga	Thra
Ahnak2		Agap1	Thrb
Akr1b8		Agap3	Thyn1
Ang		Agbl5	Tigd2
Ankdd1b		Agfg1	Topors
Ankrd44		Agfg2	Ttf1
Apobec1		Aggf1	Ubp1
Apol7a		Agk	Usf1
Apol9a		Agl	Usf2
Arhgap27		Agmo	Vezf1
Arpc1b		Ago1	Wiz
Atp10b		Ago2	Ybx1
Atp2a3		Agpat3	Ybx3
B930095G15Rik		Agpat5	Yy1
BC016579		Agrn	Zbed3
Bnip3		Agtpbp1	Zbed4
Capn5		Agtrap	Zbtb11
Capn8		Ahctf1	Zbtb14
Carmil1		Ahcy	Zbtb17
Casp3		Ahcyl1	Zbtb2
Cast		Ahcyl2	Zbtb21
Cd59a		Ahdc1	Zbtb24
Cdcp1		Ahsa1	Zbtb25
Cdkn1a		Ahsa2	Zbtb3
Cdkn2b		AI413582	Zbtb33
Cds1		AI506816	Zbtb40
Ces2b		AI597479	Zbtb41
Ces2c		AI837181	Zbtb44
Chit1		Aida	Zbtb45
Clic5		Aifm1	Zbtb48
Cnnm4		Aig1	Zfhx3
Crebl2		Aimp1	Zfp1
Crim1		Aimp2	Zfp41
Cyld		Aip	Zfp62
Cym		Ajuba	Zfp90
Cyp2b10		Ak2	Zfp91
Cyp4f18		Ak4	Zfpm1
D5Ertd579e		Ak6	Zfx
Dapk3		Akap1	Zgpat
Dapp1		Akap11	Zhx3
Dgat2		Akap7	Zik1
Efnb2		Akap8	Zkscan1
Ephx4		Akap8l	Zkscan3
Eps8l3		Akip1	Zkscan5
Esyt3		Akirin2	Zscan12
Fam102b		Akr1c14	Zscan21
Fam13a		Akr1e1	Zscan22
Fam25c		Akr7a5	Zscan26
Fmo5		Akt1	Zxdb
Gm11240		Akt1s1	Zzz3
Gm17655		Alad
Gm20721		Alcam
Gm2467		Aldh16a1
Gm2534		Aldh18a1
Gm37558		Aldh1a7
Gm38115		Aldh4a1
Gm43573		Aldh5a1
Gm48194		Aldh7a1
H2-D1		Aldob
H2-T22		Alg1
H2-T23		Alg10b
Herc6		Alg11
Hsh2d		Alg12
Ifi47		Alg13
Isg15		Alg14
Itga7		Alg2
Jag1		Alg3
Kank3		Alg6
Kcnk5		Alg8
Krt79		Alg9
Lama3		Alkbh3
Lbh		Alkbh4
Lgals3		Alkbh5
Lgals4		Alkbh7
Lipa		Alkbh8
Lrrc8b		Alms1
Ly6g6e		Alox15
Lypd8		Alpk1
Lypd8l		Alyref
Mb21d2		Alyref2
Mcf2l		Amacr
Mfsd9		Ambra1
Mgat4a		Amd1
Mmp23		Ammecr1
Msantd1		Ammecr1l
Myo15b		Amot
Naglu		Amotl1
Ndst1		Ampd2
Nhlrc1		Amz2
Oas1a		Anapc1
Oas2		Anapc10
Onecut2		Anapc11
Parp9		Anapc13
Phgr1		Anapc15
Pkib		Anapc16
Plut		Anapc2
Ppfibp1		Anapc4
Pus3		Anapc5
Rap1gap2		Anapc7
Rasgef1b		Angel1
Rbp2		Angel2
Rep15		Angptl6
Ripply3		Ank1
Rnase4		Ank3
S100a1		Ankle1
S100a14		Ankle2
S100a6		Ankra2
Sema3e		Ankrd10
Serpinb1a		Ankrd11
Slc16a5		Ankrd13b
Slc22a21		Ankrd13c
Slc25a20		Ankrd17
Slc26a9		Ankrd26
Slc43a2		Ankrd28
Slco2a1		Ankrd37
Slurp1		Ankrd46
Smim24		Ankrd49
St8sia6		Ankrd52
Synpo		Ankrd54
Tapbp		Anks6
Tcf23		Ankzf1
Thnsl1		Anln
Tmem131l		Ano1
Tmem164		Ano6
Tmem189		Ano9
Trim6		Anp32a
Tstd3		Anp32b
Uba7		Anp32e
Ube2l6		Antkmt
Unc5b		Antxr1
Urah		Anxa1
Vopp1		Anxa6
Xdh		Anxa8
Zbp1		Ap1ar
Zfp994		Ap1b1
Ifit3		Ap1g1
Nccrp1		Ap1m1
1110032A03Rik		Ap1m2
2200002D01Rik		Ap1s1
9530036O11Rik		Ap1s2
Abca5		Ap2a1
Abhd12		Ap2a2
Abhd2		Ap2m1
Acer1		Ap2s1
Acot13		Ap3m1
Acox1		Ap3s2
Adm		Ap4b1
Agpat2		Ap4e1
Akr1b10		Ap4m1
Alas1		Ap4s1
Aldh1a1		Ap5s1
Ankrd35		Apaf1
Ankrd50		Apba3
Ano7		Apbb2
Arl14		Apc
Asic5		Apex1
Avil		Apex2
B3galt4		Aph1a
Bcar3		Api5
Bmp2		Apip
Capg		Aplf
Capn13		Aplp1
Capn9		Apmap
Ccdc68		Apoa1
Cd55		Apoa4
Cd63		Apobec3
Cd63-ps		Apoo-ps
Cdk18		Apool
Cep350		Appbp2
Clip1		Appl1
Clps		Aprt
Coro2a		Aqr
Ctsa		Arcn1
Ctsb		Arf1
Ctse		Arf2
Cttnbp2nl		Arf4
Cyba		Arf5
Cyp4f39		Arfgap2
Decr2		Arfrp1
Ebpl		Arglu1
Ehd4		Arhgap1
Ehhadh		Arhgap10
Eola1		Arhgap11a
Epb41l3		Arhgap19
Ephx2		Arhgap24
Epn3		Arhgap29
Erbin		Arhgap33
Ermp1		Arhgap35
Ero1a		Arhgap39
Fabp2		Arhgap44
Fam210b		Arhgap6
Fbxo44		Arhgap8
Fhl1		Arhgdia
Fhl2		Arhgdig
Fmn1		Arhgef1
Fosl2		Arhgef10
Fut4		Arhgef12
Gal3st1		Arhgef19
Gch1		Arhgef26
Gjb1		Arhgef37
Gm20300		Arhgef39
Gm3788		Arhgef4
Gm44250		Arhgef7
Gm6222		Arid1a
Gramd3		Arid1b
Hsd17b6		Arid2
Hsdl2		Arid4a
Ifi27l2b		Arid5b
Ifi35		Arih1
Il10rb		Arl10
Il1r1		Arl13b
Itga3		Arl14ep
Kcnf1		Arl15
Klhl22		Arl16
Lamb3		Arl2
Lpar1		Arl2bp
Lrrc4		Arl5b
Macir		Arl6ip1
Mal		Arl6ip4
Map3k2		Arl8b
Mgst2		Armc1
Mia3		Armc10
Mlph		Armc5
Mmp11		Armc6
Myo1a		Armc9
Myo5c		Armcx1
N4bp1		Armcx3
Naip2		Armcx4
Nbl1		Armcx5
Ndnf		Armcx6
Ndrg1		Armh3
Nipal2		Armt1
Nlrc4		Arnt
Nostrin		Arntl
Npb		Arpin
Nt5e		Arpp19
Ntn4		Arrb1
Oas1g		Arrb2
Oasl1		Arsb
Optn		Arv1
Phf11c		Arvcf
Pof1b		Asap1
Pon3		Asb1
Pparg		Asb16
Prdm1		Asb3
Prelid2		Asb6
Prxl2a		Asb7
Ptprz1		Ascc1
Rab11fip1		Ascc2
Rab27a		Ascc3
Rasef		Asf1a
Rcan3		Asf1b
Retsat		Ash1l
Rhod		Ash2l
Rnf103		Asns
Rnf128		Asnsd1
Rpp25		Asph
Rrbp1		Aspm
S100a13		Aspscr1
Samd9l		Ass1
Scnn1a		Aste1
Serpinb5		Asxl1
Sh3bgrl2		Asxl2
Slc12a7		Atad1
Slc2a10		Atad2
Slc33a1		Atad2b
Slc35d2		Atad3a
Smim22		Atad5
Spire1		Ate1
Tanc1		Atf1
Tent5a		Atf2
Tinagl1		Atf4
Tmc4		Atf5
Tmc8		Atf6
Tmem51os1		Atf6b
Tmem63b		Atf7
Tnfrsf1b		Atf7ip
Tnk2		Atg10
Tpcn2		Atg101
Tpm2		Atg16l1
Trim8		Atg2b
Trpm4		Atg3
Tuft1		Atg4a
Uqcc3		Atg4b
Vsig2		Atg5
Vstm5		Atic
Zfp623		Atl2
Acp5		Atm
Agpat4		Atmin
Ahnak		Atn1
Aldh3a2		Atoh8
Als2cl		Atp11c
Anxa10		Atp12a
Anxa2		Atp13a1
Arap2		Atp13a2
Arpc3		Atp13a3
Asah1		Atp1b1
Asap2		Atp1b3
Atox1		Atp23
Atp6v0e		Atp2b1
Baz2a		Atp4a
C77080		Atp4b
Car3		Atp5a1
Cdk14		Atp5b
Ces2a		Atp5c1
Ces2g		Atp5g3
Cox17		Atp5h
Crat		Atp5l
Cst3		Atp5pb
Cyp2j6		Atp6ap2
Cyp2s1		Atp6v1b2
Dgat1		Atp7b
Dhrs3		Atp8a2
Dsg2		Atp9b
Elmo1		Atpaf1
Fa2h		Atpaf2
Fabp5		Atpif1
Fam3b		Atpsckmt
Fer1l4		Atr
Fgd6		Atraid
Gdi1		Atrip
Gdpd1		Atrn
Gk		Atrx
Gm14130		Atxn1
Gm3336		Atxn1l
Gm7450		Atxn2
Gsdma2		Atxn2l
Gsta5		Atxn3
Gstk1		Atxn7l2
Gsto1		Atxn7l3
Hmgcl		Atxn7l3b
Hsd17b11		AU020206
Ifi30		AU021092
Il17rc		AU040320
Insig2		Auh
Itm2b		Aunip
Iyd		Aup1
Kif1b		Aurka
Krt80		Aurkaip1
Lcorl		Aurkb
Leprotl1		Aven
Limd2		AW554918
Lrrc1		Axin1
Ly96		Azi2
Map2k1		Azin1
Mboat2		B230217C12Rik
Me1		B230219D22Rik
Mfsd7a		B230307C23Rik
Misp3		B230322F03Rik
Mkrn2os		B230354K17Rik
Muc1		B3galnt2
Myof		B3galt6
Ndufv3		B3gat3
Nr1h4		B3glct
Nr1i2		B3gntl1
Nr3c2		B4galt1
Nrn1		B4galt3
Nudt17		B4galt6
Ogdh		B9d1
Osbpl2		Babam1
Parm1		Bace1
Plec		Bag2
Plgrkt		Bag3
Plxnc1		Bag4
Ppard		Bag5
Ppif		Bag6
Pptc7		Bahcc1
Prdx5		Bambi
Psca		Banf1
Psd4		Banp
Ptprh		Bap1
Rab11a		Bard1
Rnd2		Bax
Sh3bgrl3		Baz1a
Shtn1		Baz1b
Slc22a23		Baz2b
Slc25a1		Bbip1
Slc2a1		Bbs1
Slc35a1		Bbs2
Sorl1		Bbs4
Spire2		Bbs5
Stx8		Bbs7
Suox		Bbs9
Taf1c		Bbx
Tango2		BC002059
Tbc1d2		BC003965
Tmbim6		BC004004
Tmem139		BC005537
Tmem45b		BC005624
Tmem87a		BC049715
Tmsb10		BC055324
Tns2		Bcam
Tpm1		Bcap29
Tradd		Bcas2
Ttc39b		Bcat2
Tut7		Bccip
Vill		Bcdin3d
Zdhhc9		Bckdhb
1110008P14Rik		Bckdk
4633401B06Rik		Bcl10
5330409N07Rik		Bcl11a
6430590A07Rik		Bcl2
9930012K11Rik		Bcl2l11
Abcc3		Bcl2l12
Abcc5		Bcl2l13
Abcd4		Bcl3
Abhd3		Bcl6
Abhd4		Bcl7a
Acaa1a		Bcl7b
Acaa2		Bcl7c
Acbd5		Bcl9
Adam9		Bcl9l
Amn1		Bclaf1
Anxa3		Bclaf3
Ap3s1		Bco2
Aqp11		Bcor
Arhgap32		Bcorl1
Atp8b1		Bcs1l
Atxn7		Bdp1
Capn1		Bend7
Cbr1		Bet1
Ccndbp1		Bet1l
Chmp5		Bex2
Chpt1		Bex3
Clcn3		Bex4
Comtd1		Bfar
Coq8b		Bicd2
Cpt1a		Bicdl2
Ctnna1		Bicra
Degs2		Bicral
Dennd1b		Bin1
Dsc2		Birc2
E430021H15Rik		Birc5
Ech1		Birc6
Efna5		Blm
Ell2		Blmh
Esrp2		Bloc1s2
Ezr		Bloc1s4
Fam83e		Bloc1s5
Fam91a1		Blvra
Foxa3		Blvrb
Gabarap		Bmi1
Gldc		Bmp2k
Glmp		Bmp7
Glrx		Bmpr1a
Gm15318		Bms1
Gm42659		Bnip1
Gm43201		Bod1
Golga4		Bod1l
Gopc		Bola1
Gpd1l		Bola2
Gpd2		Bola3
Gpx1		Bop1
Gsta1		Bora
Gsta2		Borcs5
Gsta4		Bphl
Gstp-ps		Bptf
Gstp1		Braf
Gstp2		Brap
Hrct1		Brat1
Hs3st3b1		Brca1
Htatip2		Brca2
Idh1		Brcc3
Igip		Brd1
Invs		Brd2
Itpr3		Brd3
Itprid2		Brd4
Itpripl2		Brd7
Kcnk10		Brd8
Krt8		Brd9
Lgals2		Brf1
Mcur1		Brf2
Mgst3		Bri3
Mien1		Bri3bp
Mogat1		Brip1
Muc5ac		Brip1os
Myl6		Brix1
Myo18a		Brk1
Nceh1		Brms1l
Nck2		Brpf1
Nkiras2		Brwd3
Nqo1		Bscl2
Pdlim5		Bsn
Pla2g10os		Bspry
Pllp		Btaf1
Prdm9		Btbd1
Pxmp4		Btbd19
Rab25		Btbd2
Ralgps2		Btbd3
Reps2		Btbd6
Rfk		Btbd8
Rmc1		Btc
Sdcbp2		Btd
Secisbp2l		Btf3
Sectm1a		Btf3l4
Setd6		Btg1
Sfta2		Btg3
Sh3gl2		Bub1
Slc10a7		Bub1b
Slc38a9		Bub3
Smim6		Bud13
Sqor		Bud23
Sstr2		Bud31
Stk39		Bysl
Stx3		Bzw1
Sult1b1		Bzw2
Sult1d1		C030006K11Rik
Svbp		C130036L24Rik
Syngr1		C1d
Syt8		C1qbp
Taok3		C1qtnf12
Tfcp2l1		C2cd2
Tff1		C2cd3
Tgfa		C2cd4a
Tmem106b		C2cd4b
Tmem184a		C2cd5
Tmsb4x		C330007P06Rik
Tom1l1		C79130
Tram1		C87436
Tspan1		Caap1
Ttll7		Cab39l
Ugdh		Cabin1
Uhmk1		Cables1
Vstm2b		Cables2
Zbtb7c		Cacfd1
Abca7		Cacna2d2
Adgrg2		Cactin
Aldh3a1		Cacul1
Als2		Cacybp
Arhgef18		Cad
Atp6v0d1		Cadm1
Atp6v1e1		Cadps2
C730045M19Rik		Calm2
Cacnb1		Calm3
Cep126		Calr
Cmbl		Calr3
Creb3		Calu
Daam1		Camk1
Dgka		Camk2g
Egln3		Camk2n1
Epas1		Camk2n2
Espn		Camkk2
Fam20a		Camkmt
Fam43a		Caml
Far1		Camsap1
Gata5		Camta1
Gkn1		Cand1
Gkn2		Canx
Gm13056		Capn10
Gm15972		Capn11
Gm36026		Capns1
Gm3776		Caprin1
Gm6166		Caprin2
Gm7251		Car9
Gm7589		Card10
Gm8960		Carf
Gmfg		Carhsp1
Gsn		Carm1
Hk1		Carnmt1
Hps5		Cars
Hsbp1l1		Cars2
Il6ra		Casc3
Kctd21		Casd1
Krt23		Cask
Lactb		Caskin2
Lima1		Casp7
Lmo7		Casp8ap2
Lsm10		Cav2
Mucl3		Cavin1
Ntf5		Cavin2
Papss2		Cavin3
Paqr5		Cbfa2t3
Pcmtd2		Cbfb
Pdcd4		Cbll1
Phldb2		Cbr3
Pik3r4		Cbr4
Pla2g10		Cbwd1
Plac8		Cbx1
Plekhb2		Cbx2
Pnpla6		Cbx3
Psd3		Cbx5
Ptgr1		Cbx6
Rhot1		Cbx7
Rnft1		Cbx8
Sctr		Cby1
Sipa1l3		Cc2d1a
Slc31a2		Cc2d1b
Slc38a7		Cc2d2a
Slc5a5		Ccar1
Smim14		Ccar2
Smim3		Ccdc112
Sox13		Ccdc115
Spsb2		Ccdc117
Syap1		Ccdc12
Sytl1		Ccdc122
Teddm3		Ccdc124
Tpp1		Ccdc126
Trim2		Ccdc127
Ttc39a		Ccdc130
Vars2		Ccdc134
Vps53		Ccdc137
Wnt4		Ccdc138
Zfp14		Ccdc14
Zfp385b		Ccdc163
2210009P08Rik		Ccdc166
2900093K20Rik		Ccdc167
4932411K12Rik		Ccdc173
A330023F24Rik		Ccdc18
Ablim1		Ccdc181
Acacb		Ccdc191
Adamtsl5		Ccdc22
Anxa7		Ccdc25
B3gnt7		Ccdc34
Ccdc142os		Ccdc43
Cdc42ep2		Ccdc51
Cfap126		Ccdc58
Clic3		Ccdc59
Ctsd		Ccdc6
Cxcl16		Ccdc61
Cyp4f13		Ccdc71
Dennd11		Ccdc77
Dlgap4		Ccdc82
Dst		Ccdc86
Elmo3		Ccdc88c
Eps8l1		Ccdc9
Fam214b		Ccdc90b
Fkbp14		Ccdc92
Fut8		Cchcr1
Gas2l1		Cckbr
Gm10080		Ccl28
Gm15325		Ccm2
Gm37503		Ccn2
Gm37677		Ccna2
Gmip		Ccnb1
Gmppb		Ccnb2
Golt1a		Ccnd1
Gstt3		Ccnd3
Hivep2		Ccne1
Il18		Ccne2
Il33		Ccnf
Ip6k2		Ccng2
Kcnj15		Ccnh
Klf7		Ccni
Lgalsl		Ccnj
Lmbrd1		Ccnk
Mcc		Ccnl1
Mgat3		Ccnq
Morc1		Ccny
Osbpl3		Ccp110
Ostm1		Ccpg1os
Pfkm		Ccsap
Phyh		Ccser2
Pip5k1b		Cct2
Prmt2		Cct3
Prr13		Cct4
Rad9b		Cct5
Rbm20		Cct6a
Rdh7		Cct7
Rgp1		Cct8
Rnf208		Cd14
Sema3b		Cd200
Sgk1		Cd24a
Shc4		Cd276
Slc22a18		Cd2ap
Slc35a5		Cd2bp2
Slc45a3		Cd320
Slc6a9		Cd3eap
Smim5		Cd44
St3gal6		Cd47
St6gal2		Cd55b
Stx19		Cd81
Sytl2		Cd99l2
Tmc7		Cda
Tmed4		Cdadc1
Tmem123		Cdan1
Tmem161b		Cdc123
Tmem51		Cdc16
Tmem62		Cdc20
Ttyh1		Cdc23
Vwa5a		Cdc25b
Ypel2		Cdc25c
Zdhhc20		Cdc26
Zfp772		Cdc27
5830428M24Rik		Cdc34
6430548M08Rik		Cdc37
9030404E10Rik		Cdc37l1
Acbd4		Cdc40
Adgrb1		Cdc42bpa
Akap13		Cdc42ep1
Amdhd2		Cdc42se1
Anxa13		Cdc42se2
Apob		Cdc45
App		Cdc5l
Appl2		Cdc6
Arrdc1		Cdc7
Asb13		Cdc73
B3galt5		Cdca2
Bcas1		Cdca3
Bicdl1		Cdca4
Bnip5		Cdca5
Ccdc120		Cdca7
Ccdc17		Cdca7l
Ccdc180		Cdca8
Ccdc189		Cdh1
Ccng1		Cdh13
Cd36		Cdh3
Chrnb1		Cdin1
Clcn4		Cdip1
Cx3cl1		Cdipt
D17H6S53E		Cdk1
Ehbp1l1		Cdk10
Esrra		Cdk11b
Fam219a		Cdk12
Fbxo32		Cdk13
Flad1		Cdk16
G630018N14Rik		Cdk19
Gba		Cdk2
Gm10603		Cdk2ap1
Gm8437		Cdk2ap2
Gm9926		Cdk4
Golgb1		Cdk5rap1
Gpd1		Cdk5rap2
Gstt2		Cdk7
Insr		Cdk9
Irs1		Cdkal1
Klhl28		Cdkl5
Lgals12		Cdkn1b
Lgi4		Cdkn1c
Lifr		Cdkn2aip
Lxn		Cdkn2aipnl
Lyl1		Cdkn2c
Mib2		Cdkn2d
Mtcp1		Cdkn3
Mvp		Cdpf1
Nek3		Cdr2
Neurl3		Cdr2l
Parp16		Cdt1
Parp4		Cdv3
Pax7		Cdyl
Pcdh1		Cebpa
Phykpl		Cebpb
Ppp1r3b		Cebpz
Ptpn18		Cebpzos
Sgsm1		Cela1
Sh3tc1		Celf1
Slc12a6		Celf2
Slc37a1		Celsr1
Slc49a4		Celsr2
Sowaha		Cemip
Spint1		Cemip2
Stap2		Cenpa
Stat2		Cenpb
Tcea3		Cenpc1
Tnfrsf4		Cenpe
Tnfsf10		Cenpf
Trp53inp1		Cenph
Trp53inp2		Cenpi
Tyk2		Cenpj
Vldlr		Cenpk
Wdr81		Cenpl
Wfdc1		Cenpm
Ypel5		Cenpn
Zfp78		Cenpo
Zfp984		Cenpp
Cyp2d10		Cenpq
Gm3880		Cenps
Acad11		Cenpt
Atp6v0a1		Cenpu
C920006O11Rik		Cenpv
Cat		Cenpw
Cfap45		Cenpx
Clcn2		Cep104
Clmn		Cep120
Cpeb4		Cep128
Cysrt1		Cep131
Eps8l2		Cep135
Fabp3		Cep152
Ggta1		Cep164
Gm11496		Cep170b
Gm5485		Cep192
Gm9899		Cep20
Gnb5		Cep250
Gzmm		Cep295
Igsf5		Cep41
Il15		Cep43
Inhbb		Cep44
Kcnj16		Cep55
Kdm7a		Cep57
Khnyn		Cep57l1
Krt19		Cep63
Lamc2		Cep68
Lipo3		Cep70
Lrrc26		Cep72
Mbnl2		Cep76
Mink1		Cep78
Misp		Cep83
Mroh3		Cep89
Muc13		Cep95
Nudt7		Cep97
Numbl		Cers4
Paqr7		Cers5
Parp14		Ces1g
Pla2g12b		Cetn2
Pld3		Cetn3
Ppp2r3a		Cetn4
Prom2		Cfap20
Qsox1		Cfap20dc
Rab31		Cfap298
Rhoc		Cfap36
Saraf		Cfap410
Scnn1b		Cfap69
Sectm1b		Cfdp1
Sema3c		Cfi
Serpinb6a		Cfl1
Sgk2		Cfl2
Shh		Cgas
Slc26a2		Cggbp1
Smpdl3a		Cgn
Sptssb		Cgref1
Srr		Cgrrf1
Ston2		Chac2
Styk1		Chadl
Sun3		Chaf1a
Tgfbrap1		Chaf1b
Tgoln1		Champ1
Trim25		Chaserr
Tshz3		Chchd1
Ttc22		Chchd4
Wipf2		Chchd5
Xkr9		Chchd6
Zswim8		Chchd7
Abhd5		Chd1
Chmp1b		Chd1l
Chmp4c		Chd2
Cideb		Chd3
Etnk1		Chd4
Fer1l6		Chd8
Gm44694		Chek1
Igsf9		Chek2
Lgals9		Cherp
Mllt3		Chic2
Myh14		Chid1
Nol4l		Chkb
Pcgf3		Chmp6
Pdlim7		Chmp7
Piwil4		Chn1
Polk		Chn2
Rffl		Chordc1
Rhof		Chp1
Slc35f5		Chrac1
Slc44a4		Chst12
Snapc5		Chst14
Tmprss3		Chst4
Tspan2		Chsy1
4632428C04Rik		Chtf18
9130002K18Rik		Chtop
Agpat1		Chuk
Arap1		Churc1
Arhgap12		Ciao1
Asap3		Ciao2a
Avl9		Ciao3
B630019K06Rik		Ciapin1
Bcl2l14		Cibar1
Bloc1s3		Cic
Borcs8		Cinp
Cers3		Cip2a
Cstf2t		Cipc
Dhrs11		Cirbp
Dusp13		Cisd2
Dusp16		Cit
Elmod2		Cited4
Gde1		Ciz1
Gm12338		Ckap2
Gm14207		Ckap2l
Gm20539		Ckap4
Gm33424		Ckap5
Gm42776		Cklf
Gm43162		Cks1b
Gm47694		Cks2
Gm5430		Clasp1
Gm5867		Clasp2
Gm6542		Clca3a1
Gm6548		Clcc1
Hdhd2		Clcn7
Hint3		Cldn8
Hmox1		Cldnd1
Ifitm10		Clec2d
Ikzf2		Clec2f
K230015D01Rik		Clic4
Lyve1		Clic6
Mcub		Clint1
Mettl7a1		Clip2
Mmp28		Clk1
Mtus2		Clk2
Myo6		Clk3
Ncoa4		Clk4
Nhlrc3		Cln5
Niban1		Cln6
Osbpl7		Cln8
P2rx4		Clns1a
Pdlim2		Clp1
Peg13		Clpb
Plcd1		Clpp
Ptpn6		Clptm1
Rit1		Clptm1l
Rnasek		Clspn
Rpl10a-ps3		Clstn2
Selenok		Clta
Serpinc1		Cluap1
Sgms2		Cluh
Slamf9		Clybl
Slc25a33		Cmc1
Slc2a5		Cmc2
Soat2		Cmss1
Srgap1		Cmtm6
Stx11		Cmtm7
Tdo2		Cmtm8
Tecpr1		Cmtr1
Tex45		Cnbp
Tmem14a		Cnep1r1
Tmem82		Cnih1
Tor3a		Cnih4
Trex2		Cnksr1
Trim12c		Cnn3
Tshz2		Cnnm2
Ttyh2		Cnnm3
Zfp267		Cnot1
Zfp667		Cnot10
Zfp955a		Cnot11
A930001C03Rik		Cnot2
Clmp		Cnot3
Gm12511		Cnot4
Gm15903		Cnot6
Gm30938		Cnot6l
Gm35066		Cnot7
Gm38358		Cnot8
Gm4118		Cnot9
Gm42549		Cnp
Gm44005		Cnppd1
Gm5962		Cnpy2
Gm8798		Cnpy3
Msantd4		Cnpy4
Myom1		Cntd1
Ptprr		Cntln
Tgm2		Cntrl
Tppp		Cntrob
1700019L13Rik		Coa3
1700020L24Rik		Coa6
1810010H24Rik		Coa7
2310010J17Rik		Coa8
9530082P21Rik		Coasy
9830132P13Rik		Cog1
A930006K02Rik		Cog3
Acvr1c		Cog4
Ap3m2		Cog7
Ap5z1		Cog8
Arid3a		Coil
Arntl2		Col27a1
B130046B21Rik		Col28a1
Bcas3		Col4a4
Capn12		Colca2
Cfap47		Colgalt1
Cldn15		Commd1
Commd4		Commd10
Crebrf		Commd2
Ctsl		Commd3
D030047H15Rik		Commd8
D7Bwg0826e		Commd9
Dao		Cop1
Dapk1		Copb1
Dgkq		Copb2
Dynlt3		Cope
ENSMUSG00000095041		Copg1
Elk3		Copg2
Epha1		Coprs
Fbl		Cops2
Fgf9		Cops3
Gm11788		Cops4
Gm13665		Cops5
Gm16740		Cops6
Gm28536		Cops7a
Gm28557		Cops7b
Gm37637		Cops8
Gm37859		Cops9
Gm42600		Coq10a
Gm43482		Coq2
Gm43593		Coq4
Gm43737		Coq5
Gm44033		Coq6
Gm44153		Coq7
Gm44187		Coq8a
Gm44567		Coq9
Gm4544		Coro2b
Gm45718		Cox10
Gm48045		Cox14
Gm5822		Cox15
Gm7627		Cox16
Gm7722		Cox18
Gm8964		Cox19
Gng11		Cox4i1
Gnpda1		Cox5b-ps
Grina		Cox6b2
H3c15		Cox6c2
Hap1		Cox7a2l
Hoxc4		Cox8a
Hspbap1		Cplane1
Htra3		Cpne2
Iba57		Cpne3
Irf2		Cpox
Itgb2		Cpped1
Kif13b		Cpsf1
Kirrel3		Cpsf2
Lonrf1		Cpsf3
Map4k1		Cpsf4
Mccc1		Cpsf6
Mfsd4a		Cpsf7
Mocos		Cr1l
Mpeg1		Cracdl
Mthfs		Cracr2a
Muc5b		Cradd
Mzf1		Cramp1l
Ncald		Crcp
Noxo1		Creb1
Oplah		Creb3l1
Pbxip1		Creb3l2
Pdgfa		Crebbp
Pdp1		Creg1
Pgpep1		Creld2
Pigw		Crip1
Ppp1r36		Crip2
Rab15		Crkl
Rab3d		Crlf3
Rasd1		Crls1
Rnh1		Crnde
Rpl31-ps18		Crnkl1
Sema4g		Crtap
Sh3bp2		Crtc1
Slc25a45		Crtc2
Snhg14		Cry1
Snrpn		Crybg1
Stk32b		Crybg3
Syt17		Cryl1
Tcte2		Cryz
Tnfrsf10b		Cryzl2
Tnip2		Csad
Trim13		Csde1
Trim5		Cse1l
Xpr1		Csgalnact2
Ypel1		Csnk1a1
Zfp184		Csnk1d
Zfp354b		Csnk1e
Zfp467		Csnk1g1
Zfp715		Csnk1g2
Zfp839		Csnk2a1
Cyp2d34		Csnk2a2
D830030K20Rik		Csnk2b
Gm7082		Cspp1
Slc28a3		Csrnp2
4933407K13Rik		Csrp2
A430057M04Rik		Cstf1
A630072M18Rik		Cstf2
Abcc10		Cstf3
Aqp4		Ctbp1
Bcl2l2		Ctbp2
Cebpd		Ctbs
Cldn12		Ctc1
Dock4		Ctcf
Efl1		Ctdnep1
Eif4a-ps4		Ctdp1
Entpd2		Ctdsp1
Fam174a		Ctdsp2
Fam98c		Ctdspl
Fbxl16		Ctdspl2
Gm11560		Ctf1
Gm11605		Cth
Gm12846		Cthrc1
Gm17634		Ctif
Gm19409		Ctnnal1
Gm32856		Ctnnbl1
Gm42670		Ctps
Gm43637		Ctps2
Gm6012		Ctr9
Gm7940		Ctsf
Gna14		Ctu1
Gsdmc		Ctu2
Hecw2		Cuedc2
Hivep3		Cul1
Ifi27		Cul2
Irak4		Cul3
Kcnk6		Cul4a
Kif9		Cul4b
Lratd1		Cul5
Man2b2		Cuta
Orai2		Cutal
Pfkfb4		Cutc
Pkhd1		Cwc15
Pld1		Cwc22
Pnpla2		Cwc25
Pxn		Cwc27
Rab20		Cwf19l1
Rhpn2		Cxadr
Rnf39		Cxcr4
Rpl31-ps20		Cxxc1
Rpl7a-ps12		Cyb561a3
Sema4a		Cyb561d1
Slc22a4		Cyb5d2
Slc29a3		Cyb5r1
Smurf1		Cyb5rl
Taco1os		Cyc1
Tbc1d22a		Cyfip1
Tcn2		Cyhr1
Tmem104		Cyp20a1
Tmem202		Cyp27b1
Trib3		Cyp2c23
Trim21		Cyp39a1
Trim26		Cyp4x1
Unc93b1		Cyrib
Wdfy1		Cyth2
Xpa		Cytl1
Zfp169		Czib
Zfp354a		D030056L22Rik
Zfp786		D10Wsu102e
Gm9618		D11Wsu47e
Acot2		D16Ertd472e
C130074G19Rik		D230025D16Rik
Gm42571		D2hgdh
Gm50105		D330023K18Rik
Nudt12		D330041H03Rik
Cyren		D3Ertd751e
Gsto2		D430020J02Rik
Mief2		D630039A03Rik
Shpk		D630045J12Rik
Tmc6		D6Wsu163e
Tmem59		D830025C05Rik
Vwa8		D8Ertd738e
3110001I22Rik		D930030I03Rik
Atp6v0d2		Dab2ip
B4galt7		Dag1
Bcr		Daglb
Bloc1s1		Dalrd3
Cacna1b		Dap3
Catip		Dars
Ccnl2		Dars2
Cyb561		Dazap1
Dennd4c		Dazap2
Dusp3		Dbf4
Dvl1		Dbr1
Fam83h		Dbt
Fgfr1		Dcaf1
Gm19880		Dcaf10
Gm20528		Dcaf13
Gm29778		Dcaf15
Gm6060		Dcaf17
Gm6767		Dcaf4
Gm7776		Dcaf5
Gsdmd		Dcaf7
H2ac10		Dcaf8
Hs3st3a1		Dcakd
Krt18		Dcbld1
Lamp2		Dcbld2
Ldlrad4		Dck
Ltk		Dclre1a
Mfn2		Dclre1b
Mfsd4b4		Dclre1c
Nipal1		Dcp1a
Nos3		Dcp1b
Pex1		Dcp2
Rbis		Dcps
Rnpepl1		Dctd
Sema3f		Dctn1
Siah1a		Dctn2
Sigirr		Dctn5
Slc36a4		Dctn6
Slc39a11		Dctpp1
Slc52a3		Dcun1d1
Tns3		Dcun1d2
Trim16		Dcun1d4
Ttc30b		Dcun1d5
Ubxn2a		Ddb1
Wbp1l		Ddb2
Wdr44		Ddc
2810021J22Rik		Ddhd1
2900026A02Rik		Ddhd2
2900052L18Rik		Ddi2
4732416N19Rik		Ddias
4930417H01Rik		Ddit4l
AA986860		Ddost
Ahr		Ddrgk1
Alkbh6		Ddx1
Aph1b		Ddx10
Arhgap42		Ddx11
Bdh1		Ddx17
Camk2d		Ddx18
Ccdc71l		Ddx19a
Clec16a		Ddx20
Clpx		Ddx21
Denn2b		Ddx23
Deptor		Ddx24
Dock7		Ddx27
Erich1		Ddx31
F8a		Ddx39a
Fabp1		Ddx39b
Fbxw9		Ddx3x
Galc		Ddx41
Gm13341		Ddx42
Gm43597		Ddx46
Gm6023		Ddx47
Gnai1		Ddx5
Gnptg		Ddx50
Golga7		Ddx51
Hccs		Ddx52
Krtcap3		Ddx54
Lpp		Ddx55
Mef2d		Ddx56
Mlycd		Ddx59
Myo10		Ddx6
Nbeal1		Deaf1
Pbx4		Dedd
Pgap2		Def8
Pgm1		Degs1
Plxna2		Dek
Pot1b		Dele1
Ptrh1		Dennd4a
Rabep1		Dennd4b
Rasa2		Dennd5a
Rnf217		Dennd6a
Rps19-ps3		Denr
Rras		Depdc1a
Scai		Depdc1b
Slc23a2		Depdc5
Slc41a2		Depdc7
Snap47		Derl1
Snx15		Derl2
Snx16		Desi1
Snx21		Det1
Stc2		Dexi
Stradb		Dffa
Strn3		Dffb
Tcf4		Dgcr2
Tnik		Dgcr6
Vps41		Dgcr8
Vsig8		Dgkd
Wars		Dgkh
Yipf3		Dgkz
Zfp516		Dguok
Zfp568		Dhcr7
Zmat3		Dhdds
mt-Ti		Dhfr
1300002E11Rik		Dhodh
2010008C14Rik		Dhps
A530041M06Rik		Dhrs13
Acot1		Dhrs4
Arrdc4		Dhrs7b
Atp6v1d		Dhx15
Blcap		Dhx16
Casp6		Dhx29
Ccdc93		Dhx30
Celf4		Dhx33
Cflar		Dhx34
D530018E20Rik		Dhx36
Dennd10		Dhx37
Dqx1		Dhx38
Dyrk2		Dhx57
Fhdc1		Dhx8
Fkbpl		Dhx9
Fpgt		Diablo
Gcc2		Diaph1
Gcnt4		Diaph2
Gm13339		Diaph3
Gm13648		Dicer1
Gm14719		Dido1
Gm4335		Dimt1
Gm43753		Dip2c
Gm5678		Dipk1a
Gm6444		Dipk1b
Gm6581		Dipk2a
Gm8659		Dis3
Gramd4		Dis3l
Gskip		Dis3l2
Gt(ROSA)26Sor		Disp1
Ifnlr1		Dkc1
Kctd14		Dkkl1
Klc4		Dlat
Leng9		Dld
Macc1		Dleu2
Metrnl		Dlg3
Mindy2		Dlg5
Naip6		Dlgap5
Nt5c3		Dlst
Peak1		Dmac1
Por		Dmac2
Ptpn23		Dmac2l
Rabgef1		Dmap1
Radx		Dmbt1
Rn18s		Dmd
Rnf14		Dmtf1
Samd8		Dmwd
Sec23a		Dmxl1
Slc35b3		Dna2
Tcea1		Dnaaf2
Tepsin		Dnaaf5
Tex264		Dnai4
Tnni2		Dnaja1
Tpcn1		Dnaja2
Uty		Dnaja3
Zfp341		Dnaja4
mt-Tq		Dnajb11
2610528J11Rik		Dnajb12
Abcd3		Dnajb14
Acrbp		Dnajb4
Actr3		Dnajb5
Adh7		Dnajc1
Ak3		Dnajc10
Akr1b3		Dnajc13
Arhgef40		Dnajc15
Arpc2		Dnajc17
Arpc5		Dnajc18
Asb8		Dnajc19
Atp6v1a		Dnajc2
Bpnt2		Dnajc21
Capn6		Dnajc22
Cept1		Dnajc24
Chmp2a		Dnajc25
Chmp2b		Dnajc3
Ciao2b		Dnajc30
Ckmt1		Dnajc4
Cmas		Dnajc7
Cmtm4		Dnajc8
Cotl1		Dnajc9
Cpt2		Dnal4
Cybc1		Dnlz
Cyp3a13		Dnm1l
Cyp51		Dnmbp
Dop1b		Dnmt1
Dram2		Dnmt3a
Dsp		Dnmt3b
Eml1		Dnmt3bos
Eno1		Dnph1
Entpd5		Dnttip1
Erp44		Dnttip2
Esd		Dock1
Etfb		Dock11
Ethe1		Dock3
Fads3		Dock9
Fam131c		Dohh
Fdps		Dolk
Flii		Donson
Galm		Dop1a
Gm10478		Dot1l
Gm10516		Dpagt1
Gm37606		Dpf2
Gm8162		Dph2
Gng12		Dph3
H2-Ke6		Dph5
Ifngr2		Dph6
Il13ra1		Dph7
Lgals8		Dpm1
Met		Dpm2
Mfsd6		Dpm3
Mical2		Dpp9
Mindy3		Dpy19l4
Mpzl3		Dpy30
Mtmr6		Dpysl2
Ncoa7		Drap1
Ndufa6		Drg1
Ndufc1		Drg2
Nt5c2		Drosha
Nus1		Dsc3
Ostf1		Dscc1
Parp6		Dsel
Pcmtd1		Dsn1
Pcnx4		Dstn
Pcyt1a		Dtd1
Pgd		Dtd2
Pkp2		Dtl
Plin3		Dtnb
Pramel12		Dtnbp1
Prkcd		Dtwd1
Pyroxd1		Dtwd2
Raph1		Dtx2
Rp2		Dtymk
Sema4b		Dubr
Sh3rf2		Dus1l
Sh3yl1		Dus2
Sirt7		Dus3l
Skap2		Dus4l
Slc23a3		Dusp12
Slc25a14		Dusp14
Slc35b1		Dusp19
Slc35d1		Dusp28
Slc35e3		Dusp7
Smim15		Dut
Sptlc2		Dvl2
Stk38		Dvl3
Stx7		Dxo
Sypl		Dym
Sytl4		Dync1h1
Tacc2		Dync1i2
Taldo1		Dync1li1
Tbc1d23		Dync2i1
Tmbim4		Dync2i2
Tpd52		Dync2li1
Tprgl		Dynll1
Tspo		Dynlt1-ps1
Tst		Dynlt1a
Ubr1		Dynlt1f
Ufm1		Dyrk1a
Ugt2b34		Dyrk3
Usp40		Dzip1l
Vamp5		Dzip3
Vasp		E030022I16Rik
Vdac2		E130308A19Rik
Vps26c		E130309D02Rik
Zfp626		E2f1
Zfp871		E2f2
Znrf2		E2f3
Zyx		E2f4
Abhd1		E2f5
Acadl		E2f6
Acap2		E2f7
Acsl3		E2f8
Actr2		E330037G11Rik
Agps		E430018J23Rik
Aldh9a1		E4f1
Arfgef1		Eapp
Arfgef2		Ears2
Arhgdib		Ebag9
Arhgef16		Ebna1bp2
Atp5e		Ecd
C1galt1		Ece1
Calm1		Echdc2
Cap1		Echs1
Capzb		Eci1
Ccdc141		Eci2
Cd151		Ecm1
Cd82		Ecpas
Chchd2		Ecsit
Chmp3		Ect2
Cib1		Eda
Clock		Edc3
Cmpk1		Edc4
Coro1b		Edem1
Cox5a		Edem2
Cpd		Edrf1
Cpeb2		Eea1
Ctsz		Eed
Cyb5a		Eef1a1
Cystm1		Eef1akmt1
Dctn3		Eef1akmt2
Dnm2		Eef1aknmt
Dync1li2		Eef1b2
Epb41l4b		Eef1d
Exoc5		Eef1e1
Fbxo9		Eef1g
Fut2		Eef2
Gdpd3		Eef2kmt
Ghitm		Eefsec
Gipc2		Eepd1
Gm5560		Efcab11
Gm7072		Efcab14
Gm8100		Efcab2
Gna13		Efcab7
Grpel2		Efemp1
Hadhb		Efna1
Hcfc1r1		Efna2
Hsd17b12		Efna4
Id1		Efnb1
Kazald1		Efs
Kif16b		Eftud2
Kif3b		Egfl7
Klf3		Egln1
Klf4		Egln2
Kmt5a		Ehd1
Krit1		Ehf
Lamtor2		Ehmt1
Lipg		Ehmt2
Lpcat3		Eid1
Lpin3		Eif1
Lrrfip1		Eif1a
Lypla1		Eif1ad
Mal2		Eif1ax
Man1a		Eif1b
Mboat1		Eif2a
Micall2		Eif2ak1
Micu1		Eif2ak2
Mlx		Eif2ak3
Msrb1		Eif2b1
Myadm		Eif2b2
Myl12a		Eif2b3
Myl12b		Eif2b4
Naprt		Eif2b5
Ndufb7		Eif2d
Nek7		Eif2s1
Nipa2		Eif2s2
Pcolce		Eif2s3x
Ppdpf		Eif2s3y
Prkd2		Eif3a
Rab21		Eif3b
Rab5c		Eif3c
Rab9		Eif3d
Rap1a		Eif3e
Riok3		Eif3f
Rnf6		Eif3g
Sc5d		Eif3h
Sh3glb1		Eif3i
Slc25a46		Eif3j1
Slc4a4		Eif3k
Slc66a1		Eif3l
Slmap		Eif3m
Smad1		Eif4a1
Snx18		Eif4a3
Sptlc1		Eif4b
Sri		Eif4e
Stat6		Eif4e2
Stx12		Eif4ebp2
Stxbp2		Eif4enif1
Tagln2		Eif4g1
Tigar		Eif4g2
Timm17a		Eif4g3
Tm2d1		Eif4h
Tmem171		Eif5
Tmem9b		Eif5a
Ugp2		Eif5b
Usp24		Eif6
Vamp8		Eipr1
Vcl		Elac2
Vps13d		Elapor2
Vps4b		Elavl1
Vta1		Eldr
Wdr7		Elf1
Wsb2		Elf2
Ywhaz		Elk4
Zfp748		Elmo2
1810013L24Rik		Elob
Abi1		Eloc
Acer3		Elof1
Actb		Elovl1
Adam10		Elovl5
Adcy2		Elovl6
Adipor2		Elp1
Akirin1		Elp2
Arfip1		Elp3
Arhgap5		Elp4
Arrdc2		Elp5
Atp5md		Emb
Atp6v1g1		Emc1
Atrnl1		Emc10
BC031181		Emc3
Bpgm		Emc4
Brox		Emc6
C9orf72		Emc7
Cab39		Emc8
Capza1		Emd
Cblc		Eme1
Cd164		Emg1
Chchd10		Eml3
Chmp1a		Eml4
Comt		Emp1
Crb3		Emsy
Cript		Enah
Cyp4f16		Enc1
Dock5		Endog
Ebp		Endov
Echdc1		Engase
Efhd2		Enkd1
Elovl7		Eno3
Fam135a		Enoph1
Fbp2		Enpp1
Fnip1		Ensa
Frg1		ENSMUSG00000095742
Fzd5		Entpd6
Gak		Entr1
Galnt7		Eny2
Gcnt3		Eogt
Gdap2		Eomes
Gm10252		Ep300
Gm13882		Ep400
Gm5165		Epb41
Gng5		Epb41l2
Hacd3		Epb41l4a
Herc4		Epb41l4aos
Ikbkg		Epb41l5
Il18bp		Epc1
Lasp1		Epc2
Ly75		Epcam
Map10		Ephb2
Me2		Ephb3
Mob1b		Ephb4
Mtus1		Epm2aip1
Ndufa13		Epn1
Nipsnap3b		Epn2
Nudt22		Eppk1
P4hb		Eprs
Pcx		Eps15
Pet100		Eps15l1
Pex13		Eps8
Pi4k2b		Eral1
Pitpna		Erap1
Pkn1		Erc1
Plce1		Ercc2
Pmm2		Ercc4
Pon2		Ercc5
Ppcs		Ercc6l
Ppm1a		Ercc6l2
Ppp1r12a		Ercc8
Prkaa1		Erdr1
Psen1		Erf
Ptdss1		Erfe
Pura		Erg28
R3hdm4		Ergic1
Rab27b		Ergic2
Rab35		Ergic3
Rapgefl1		Erh
Rassf3		Eri1
Rcor1		Eri2
Reep5		Eri3
Rps4l		Erlin1
S100a11		Erlin2
Scap		Ermard
Sel1l3		Ern2
Selenoi		Erp29
Slc25a24		Esco1
Sod1		Esco2
Tapt1		Esf1
Tes		Espl1
Tmem30b		Esrp1
Tpm4		Esrrg
Trp53i11		Ess2
Tspan3		Etaa1
Uqcrb		Etf1
Vps50		Etfa
Wdr1		Etfbkmt
Zfp706		Etfdh
mt-Cytb		Etohd2
mt-Nd1		Etv4
mt-Nd3		Etv5
mt-Rnr1		Etv6
Adar		Eva1c
Ankib1		Evc2
Ap3b1		Evi5l
Arhgef3		Evl
Arhgef5		Evpl
As3mt		Ewsr1
Atp5g1		Exd2
Atp6ap1		Exo1
Atp9a		Exo5
Baiap2l1		Exoc1
Becn1		Exoc3
Camsap3		Exoc4
Card6		Exoc6
Casp2		Exoc6b
Cbl		Exoc7
Cdk8		Exoc8
Chmp4b		Exog
Coq10b		Exosc1
Csnk1g3		Exosc10
Ctnnbip1		Exosc2
Cyp2c65		Exosc3
Cyth3		Exosc4
Dglucy		Exosc5
Dnase1l1		Exosc7
Dock6		Exosc8
Dok4		Exosc9
Edem3		Ext1
Eif4ebp1		Ext2
Elf4		Extl2
Ero1b		Extl3
Eya2		Ezh2
F11r		F2rl1
Fam102a		F3
Fam160a1		Faah
Fam83g		Faap100
Fas		Faap20
Flrt3		Faap24
Fndc3a		Fabp5l2
Fuca1		Fadd
Fuca2		Fads1
Gm10522		Fads2
Gm12728		Fads6
Gm4217		Faf1
Gm42432		Faf2
Gm42547		Fah
Gm43260		Faim
Gm4468		Fam104a
Gm8566		Fam110a
Gm8825		Fam111a
Gm9920		Fam114a2
Got1		Fam118a
Gpatch1		Fam118b
Gpcpd1		Fam120a
Gpi1		Fam122a
Gpr137b-ps		Fam122b
Higd1a		Fam126b
Hpgd		Fam133b
Icosl		Fam149a
Ist1		Fam149b
Itch		Fam160a2
Itfg1		Fam160b1
Itgav		Fam160b2
Itsn2		Fam162a
Klrg2		Fam168a
Krcc1		Fam168b
Laptm4b		Fam172a
Llgl2		Fam174c
Lrp10		Fam185a
Mansc1		Fam187b
Mea1		Fam189a2
Mier3		Fam189b
Mkrn1		Fam193a
Mon1a		Fam193b
Mpv17l2		Fam204a
Myo1e		Fam207a
Nadk		Fam210a
Naga		Fam216a
Net1		Fam219b
Noct		Fam221a
Nt5dc1		Fam222b
Ophn1		Fam234a
Osbpl5		Fam234b
Pak1		Fam32a
Perp		Fam3a
Pfkp		Fam3c
Pgap6		Fam50a
Pgm2		Fam53a
Plekhh1		Fam53c
Pmepa1		Fam71a
Preb		Fam72a
Ptk2b		Fam76a
Ptpn3		Fam76b
Rab22a		Fam81a
Ralgapa2		Fam83c
Ralgds		Fam83d
Rfxank		Fam8a1
Rhbdl2		Fam98a
Rmdn2		Fam98b
Rnf44		Fanca
S100a10		Fancb
Sbds		Fancc
Scamp5		Fancd2
Sco1		Fance
Sdc1		Fancf
Sdcbp		Fancg
Serpinb8		Fanci
Sh3bp5l		Fancl
Sh3d19		Fancm
Sh3kbp1		Farp2
Shisa5		Fars2
Skil		Farsa
Slc35c1		Farsb
Slc6a20a		Fastkd1
Slc6a8		Fastkd2
Slco4a1		Fastkd3
Snx13		Fat1
Spats2l		Fau
Spryd7		Fbf1
Ssbp3		Fbl-ps2
[truncated: 5,012 more rows]
