# Supplementary material for: Single-cell transcriptomics uncovers EGFR signaling-mediated gastric progenitor cell differentiation in stomach homeostasis
Source: Nat Commun. 2023 Jun 29;14:3750. doi: 10.1038/s41467-023-39113-0 (PMC10310803; doi:10.1038/s41467-023-39113-0)
Supplement: Supplementary file 5 — Supplementary Data 2 [file 41467_2023_39113_MOESM5_ESM.xlsx]

## Sheet: Sheet1
Supplementary Data 2. List of pseudotime dependent genes along the differentiation trajecctory from isthmus progenitor cells to pit cells in dataset 1
Group A	Group A (TFs)	Group B	Group B (TFs)
0610005C13Rik	Arntl2	0610009B22Rik	Adnp2
0610040B10Rik	Ascl3	0610010F05Rik	Aebp2
1110002L01Rik	Atf3	0610010K14Rik	Ahctf1
1110008P14Rik	Ccdc17	0610012G03Rik	Akap8
1110020A21Rik	Cenpb	0610040J01Rik	Arhgap35
1110032A03Rik	Creb3	1110004F10Rik	Arid2
1300002E11Rik	Crebl2	1110006O24Rik	Arnt
1600012H06Rik	Cux1	1110025M09Rik	Arntl
1600014C10Rik	Elf3	1110038B12Rik	Atf1
1700016F12Rik	Elf4	1110038F14Rik	Atf2
1700029I15Rik	Elk1	1110051M20Rik	Atf4
1700086P04Rik	Elk3	1110059G10Rik	Atf5
1700088E04Rik	Epas1	1110065P20Rik	Atf7
1700110K17Rik	Esrra	1190007I07Rik	Atmin
1700123O20Rik	Etv3	1500011B03Rik	Atoh8
1810010H24Rik	Fbxl19	1600020E01Rik	Bach1
1810013L24Rik	Fosb	1600029O15Rik	Bbx
1810017P11Rik	Fosl2	1700001L05Rik	Bhlhe40
1810034E14Rik	Foxa3	1700016K19Rik	Bptf
2010001K21Rik	Foxj2	1700017B05Rik	Brf2
2010008C14Rik	Foxq1	1700019D03Rik	Camta1
2200002D01Rik	Glmp	1700022I11Rik	Camta2
2210009P08Rik	Grhl1	1700037C18Rik	Cbx2
2210011K15Rik	Hic2	1700037H04Rik	Cebpa
2210016F16Rik	Hinfp	1700049E15Rik	Cebpb
2210039B01Rik	Hivep2	1700066M21Rik	Cebpd
2210408I21Rik	Hivep3	1700102H20Rik	Cebpg
2210417A02Rik	Ikzf2	1810014B01Rik	Cebpz
2610020C07Rik	Irf1	1810030O07Rik	Cenpa
2610037D02Rik	Irf9	1810037I17Rik	Cenps
2610528J11Rik	Klf13	1810055G02Rik	Cenpt
2810402E24Rik	Klf4	1810058I24Rik	Cenpx
2810459M11Rik	Klf6	2010007H06Rik	Champ1
2900026A02Rik	Klf7	2010110K18Rik	Chchd3
3830406C13Rik	Lcor	2010204K13Rik	Cic
4833408A19Rik	Lcorl	2010320M18Rik	Clock
4833439L19Rik	Maff	2210016L21Rik	Creb1
4930431P19Rik	Mafk	2300009A05Rik	Csrnp1
4930483J18Rik	Mbnl2	2310001H17Rik	Ctcf
4930500H12Rik	Mlx	2310009B15Rik	Cxxc1
4931406C07Rik	Mxd1	2310011J03Rik	Cxxc4
4932422M17Rik	Ncoa2	2310022B05Rik	Deaf1
4932438A13Rik	Nfatc1	2310030G06Rik	Dmtf1
4933431E20Rik	Nfil3	2310033P09Rik	Dnmt1
4933434E20Rik	Nfkb2	2310039H08Rik	Dnttip1
4933440N22Rik	Npas2	2310040G24Rik	Dr1
5330409N07Rik	Ovol1	2310057M21Rik	Drap1
5430405H02Rik	Patz1	2310061I04Rik	Eea1
5730507C01Rik	Plscr1	2410002F23Rik	Egr1
5830428M24Rik	Pparg	2410004B18Rik	Ehf
6330403L08Rik	Prdm1	2410006H16Rik	Elf1
6430548M08Rik	Prdm15	2510002D24Rik	Elf2
6430550D23Rik	Prdm2	2510009E07Rik	Erf
6720464F23Rik	Preb	2510039O18Rik	Ets2
6720468P15Rik	Pura	2610001J05Rik	Etv5
9030404E10Rik	Rara	2610021A01Rik	Etv6
9130409I23Rik	Sgsm2	2610035D17Rik	Fiz1
9230112E08Rik	Smad1	2610044O15Rik8	Flywch1
9330151L19Rik	Snapc5	2610301B20Rik	Fos
9430038I01Rik	Sox21	2610318N02Rik	Fosl1
9530036O11Rik	Spen	2700033N17Rik	Foxa1
9930017N22Rik	Stat1	2700038G22Rik	Foxa2
A130010J15Rik	Stat2	2700049A03Rik	Foxd1
A430057M04Rik	Stat3	2700062C07Rik	Foxk1
A4galt	Stat6	2700097O09Rik	Foxk2
A530017D24Rik	Tcf23	2700099C18Rik	Foxm1
A530041M06Rik	Tcf4	2810001G20Rik	Foxn2
A630052C17Rik	Tet3	2810002D19Rik	Foxn3
A930001A20Rik	Tmf1	2810004N23Rik	Foxo1
A930005H10Rik	Tshz3	2810006K23Rik	Foxo3
AA467197	Usf3	2810013P06Rik	Foxo4
Aagab	Xpa	2810025M15Rik	Foxo6
Aak1	Zbtb10	2810039B14Rik	Foxp1
Aamdc	Zbtb11	2810408A11Rik	Foxp2
Abca2	Zbtb34	2810408I11Rik	Foxp4
Abca7	Zbtb37	2900060B14Rik	Gabpa
Abcb6	Zbtb43	3010003L21Rik	Gata4
Abcc10	Zscan21	3110040N11Rik	Gata6
Abcc3		3110056K07Rik	Glyr1
Abcd3		3110082I17Rik	Gmeb1
Abcd4		4632404H12Rik	Gmeb2
Abcg5		4732440D04Rik	Gpbp1
Abhd1		4732490B19Rik	Grhl2
Abhd12		4833420G17Rik	Gsc2
Abhd17c		4833438C02Rik	Gzf1
Abhd18		4921524J17Rik	Hes6
Abhd2		4921531C22Rik	Hmbox1
Abhd3		4930453N24Rik	Hmga1
Abhd4		4930503E24Rik	Hmga2
Abhd5		4930524O07Rik	Hmgn3
Abi1		4930526A20Rik	Hsf1
Ablim1		4930577N17Rik	Hsf2
Abr		4930579G24Rik	Hsf4
Abraxas2		4931414P19Rik	Ikzf4
Acaa1a		4931428F04Rik	Ikzf5
Acaa2		4931440P22Rik	Irf3
Acacb		4932411K12Rik	Irf6
Acad11		4933439C10Rik	Irf8
Acadl		5031439G07Rik	Isl1
Acads		5330406M23Rik	Jrk
Acbd4		5330411J11Rik	Jrkl
Acer1		5430416N02Rik	Jun
Acer3		5430440P10Rik	Junb
Acot11		5530601H04Rik	Kat7
Acot13		5730455P16Rik	Kcmf1
Acot8		5730480H06Rik	Kin
Acox1		6330418K02Rik	Klf10
Acox2		6720489N17Rik	Klf11
Acox3		8430429K09Rik	Klf16
Acp2		8430430B14Rik	Klf5
Acp7		9030622O22Rik	Klf9
Acsl3		9130017K11Rik	Lhx5
Acss2		9130019O22Rik	Lin54
Actb		9130221H12Rik	Mafg
Actn4		9130230L23Rik	Max
Actr3		9130401M01Rik	Maz
Acvr1c		9230114K14Rik	Mbd2
Adam10		9330160F10Rik	Mbd3
Adam28		9330162012Rik	Mbd4
Adam9		9430015G10Rik	Mbd6
Adamdec1		9430064I24Rik	Mecp2
Adamts15		9530013L04Rik	Meis1
Adar		9530068E07Rik	Meis2
Add3		9930104L06Rik	Mga
Adgra3		A030001D20Rik	Mterf2
Adgrg6		A430005L14Rik	Mterf3
Adgrv1		A430033K04Rik	Mterf4
Adipor2		A430035B10Rik	Mtf1
Adm		A630072M18Rik	Mtf2
Adora1		A730046J19Rik	Mxd3
Adprh		A930004D18Rik	Mxi1
Adtrp		Aaas	Myb
Aff1		Aadac	Mybl2
Afmid		Aamp	Myc
Agmo		Aar2	Mynn
Agpat1		Aars	Myrf
Agpat2		Aars2	Naif1
Agpat4		Aasdhppt	Ncoa1
Agps		Aatf	Ncoa3
Agr3		AB124611	Nfatc2
Agt		Abcb7	Nfatc3
Ahnak		Abcb8	Nfia
AI480526		Abcc1	Nfib
AI987944		Abcc4	Nfic
Ak3		Abcc5	Nfix
Akap9		Abcd1	Nfkb1
Akr1a1		Abce1	Nfx1
Akr1b10		Abcf1	Nfya
Akr1b3		Abcf2	Nfyb
Akr1b8		Abcf3	Nfyc
Alas1		Abhd10	Nkrf
Aldh1a1		Abhd11	Nkx6-2
Aldh3a2		Abhd13	Nkx6-3
Aldh3b2		Abhd14a	Nme2
Aldoa-ps4		Abhd14b	Nrf1
Alg11		Abhd16a	Onecut2
Alkbh2		Abhd17a	Onecut3
Alkbh6		Abhd17b	Ovol2
Amdhd2		Abhd6	Pbx1
Amer2		Abitram	Pbx2
Amn1		Abl1	Pbx3
Ang		Abl2	Pcgf2
Angel1		Abo	Pcgf6
Angptl4		Abracl	Pdx1
Ankdd1b		Abraxas1	Phf19
Ankfy1		Abt1	Phf20
Ankib1		Acaca	Pin1
Ankrd12		Acad12	Pknox1
Ankrd13a		Acad8	Plagl2
Ankrd22		Acad9	Pogk
Ankrd35		Acadm	Prdm10
Ankrd40		Acadvl	Prdm16
Ankrd44		Acap2	Prdm4
Ankrd50		Acap3	Prmt3
Anks1		Acat1	Prr12
Ano7		Acat2	Purb
Anp32a		Acbd3	Rarg
Anxa10		Acbd6	Rbck1
Anxa2		Acd	Rbpj
Anxa3		Acer2	Rbsn
Anxa7		Acin1	Rel
Ap1m1		Acly	Repin1
Ap3b1		Aco1	Rexo4
Ap3s1		Acot1	Rfx2
Aph1b		Acot4	Rfx3
Apobec1		Acot6	Rfx5
Appl2		Acot7	Rfx7
Aqp11		Acp1	Rlf
Aqp3		Acp6	Rora
Arap2		Acsf3	Runx1
Arc		Acsl1	Rxrb
Areg		Acsl4	Safb
Arf3		Acsl5	Safb2
Arfgap3		Acsm3	Scml4
Arfgef1		Acss1	Setbp1
Arfgef2		Actl6a	Setdb1
Arfip1		Actn1	Setdb2
Arhgap12		Actr10	Six5
Arhgap21		Actr1a	Ski
Arhgap27		Actr1b	Smad3
Arhgdib		Actr2	Smad4
Arhgef11		Actr3-ps	Smad5
Arhgef16		Actr5	Snapc2
Arhgef18		Actr6	Snapc4
Arhgef28		Actr8	Son
Arhgef5		Acvr1	Sox12
Arid3a		Acvr1b	Sox13
Arid3b		Acy1	Sox2
Arl1		Acyp1	Sox4
Arl14		Acyp2	Sox5
Arl14ep		Ada	Sox9
Arl8a		Adam15	Sp1
Armc10		Adam17	Sp2
Arntl2		Adam22	Sp3
Arpc1b		Adap1	Spdef
Arpc2		Adat1	Srcap
Arpc3		Adat2	Srebf1
Arpc5		Adck1	Srebf2
Arrdc2		Adcyap1r1	Srf
Arrdc4		Add1	Tbp
Arsa		Adgre5	Tbpl1
Asah1		Adgrg1	Tbx4
Asah2		Adgrl1	Tcf12
Asap2		Adgrl2	Tcf20
Asb13		Adh5	Tcf3
Ascc2		Adipor1	Tead1
Ascl3		Adk	Tead2
Asic5		Adnp2	Tead3
Atf3		Ado	Terf1
Atg4a		Adpgk	Terf2
Atg4c		Adprm	Tfap4
Atg7		Adprs	Tfdp1
Atp10b		Adrm1	Tfdp2
Atp2a3		Adsl	Tfeb
Atp2c1		Adss	Tgif1
Atp2c2		Aebp2	Thap1
Atp5l		Aen	Thap11
Atp6ap1		Afap1	Thap12
Atp6v0b		Afdn	Thap2
Atp6v0e		Afg3l1	Thap3
Atp6v1d		Afg3l2	Thap4
Atp6v1e1		Afm	Thap7
Atp6v1h		Aftph	Thrb
Atp7a		Aga	Thyn1
Atp8a1		Agap1	Tigd2
Atp8a2		Agap3	Topors
Atp8b1		Agbl3	Tshz1
Atrnl1		Agfg1	Ttf1
Atxn1		Agfg2	Ubp1
Atxn10		Aggf1	Usf1
AU040320		Agk	Usf2
Avil		Agl	Vezf1
Avl9		Ago1	Wiz
AW112010		Ago2	Xbp1
AW146154		Agpat5	Ybx1
B3gnt3		Agr2	Ybx3
B3gnt7		Agrn	Yy1
B4galnt1		Agtpbp1	Zbed3
B4galt5		Agtrap	Zbed4
B930086L07Rik		Ahctf1	Zbtb17
Bace2		Ahcy	Zbtb2
Bad		Ahcyl1	Zbtb20
Bak1		Ahcyl2	Zbtb21
Basp1		Ahsa1	Zbtb22
BC016579		Ahsa2	Zbtb25
BC031181		AI413582	Zbtb39
BC035947		AI467606	Zbtb41
BC147527		AI506816	Zbtb44
Bcar3		AI597479	Zbtb45
Bcas1		AI837181	Zbtb48
Bcat2		Aida	Zbtb49
Bcl2l1		Aifm1	Zbtb6
Bcl2l14		Aifm3	Zfhx3
Bcl2l2		Aig1	Zfp1
Bcl7b		Aimp1	Zfp2
Bdh1		Aimp2	Zfp37
Bet1		Aip	Zfp62
Bicdl1		Ajm1	Zfp64
Bik		Ajuba	Zfp90
Birc3		Ak2	Zfp91
Blcap		Ak4	Zfpm1
Bmp2		Ak6	Zhx1
Bmp8a		Akap1	Zhx2
Bmpr2		Akap11	Zhx3
Bnip2		Akap7	Zkscan3
Bnip3l		Akap8	Zscan12
Bnip5		Akap8l	Zscan22
Bok		Akip1	Zscan26
Borcs6		Akirin2	Zscan29
Borcs7		Akr1c12	Zxdb
Bpnt2		Akr1c14	Zzz3
Brat1		Akr1c19
Brdt		Akr1e1
Brpf3		Akr7a5
Brwd3		Akt1
Bspry		Alad
Bst2		Alcam
Btbd6		Aldh16a1
Btrc		Aldh18a1
C030013C21Rik		Aldh1a7
C1galt1		Aldh1l1
C1galt1c1		Aldh4a1
C1qtnf6		Aldh5a1
C2cd2		Aldh7a1
C330018D20Rik		Aldh9a1
C77080		Aldoc
C920006O11Rik		Alg1
C9orf72		Alg10b
Cab39		Alg12
Cabin1		Alg13
Calm1		Alg14
Camsap2		Alg2
Cant1		Alg3
Capn1		Alg6
Capn13		Alg8
Capn2		Alg9
Capn8		Alkbh1
Capn9		Alkbh3
Capza2		Alkbh4
Capzb		Alkbh5
Car5b		Alkbh7
Caskin2		Alkbh8
Casp2		Alms1
Casp3		Alox12
Casp6		Alox15
Casp9		Alyref
Cast		Alyref2
Cat		Amacr
Cbl		Ambra1
Cblb		Amfr
Cblc		Amigo3
Cblif		Ammecr1
Cbx4		Ammecr1l
Ccdc120		Amotl1
Ccdc152		Amotl2
Ccdc166		Ampd2
Ccdc17		Amt
Ccdc28a		Amz2
Ccdc62		Anapc1
Ccdc68		Anapc10
Ccl25		Anapc11
Ccl27a		Anapc13
Ccnd2		Anapc15
Ccndbp1		Anapc16
Ccnl2		Anapc2
Ccpg1		Anapc4
Cd151		Anapc5
Cd164		Anapc7
Cd55		Angel2
Cd59a		Angptl8
Cd63		Ank3
Cd63-ps		Ankle1
Cd82		Ankle2
Cdc14a		Ankmy2
Cdc34b		Ankra2
Cdc42ep2		Ankrd10
Cdc42ep4		Ankrd11
Cdcp1		Ankrd13c
Cdhr5		Ankrd17
Cdk14		Ankrd28
Cdk18		Ankrd37
Cdkl2		Ankrd49
Cds1		Ankrd54
Cds2		Ankrd9
Celsr1		Anks6
Cemip2		Anln
Cenpb		Ano1
Cep350		Ano6
Cep63		Ano8
Cers3		Ano9
Ces2a		Anp32b
Ces2b		Anp32e
Ces2c		Antkmt
Ces2g		Anxa1
Cfap20dc		Anxa11
Cfap69		Anxa5
Cfap97		Anxa6
Cflar		Aoc2
Cgn		Aopep
Chchd10		Ap1ar
Chchd2		Ap1b1
Chid1		Ap1g2
Chkb		Ap1m2
Chm		Ap1s1
Chml		Ap1s3
Chmp1b		Ap2a1
Chmp2b		Ap2b1
Chmp3		Ap2m1
Chmp4b		Ap2s1
Chmp4c		Ap3d1
Chmp5		Ap3m1
Chp2		Ap3s2
Chpf2		Ap4e1
Chpt1		Ap4m1
Chrnb1		Ap4s1
Cib1		Ap5s1
Cideb		Apaf1
Cidec		Apba3
Cipc		Apbb2
Cish		Apbb3
Ckmt1		Apc
Clca4a		Apeh
Clcn2		Apex1
Clcn5		Apex2
Cldn18		Aph1a
Clgn		Api5
Clic1		Apip
Clic3		Aplf
Clic5		Aplp1
Clip1		Apmap
Clmn		Apobec3
Clps		Apoo
Clstn1		Apoo-ps
Cltc		Apool
Cmas		Appbp2
Cmbl		Appl1
Cmip		Aprt
Cmpk1		Aptx
Cmtm4		Aqp4
Cnnm4		Aqp5
Cnot8		Aqr
Cnpy2		Araf
Cobll1		Arap1
Cog6		Arcn1
Commd6		Arel1
Comt		Arf1
Comtd1		Arf2
Copa		Arf4
Coq8a		Arf5
Coq8b		Arf6
Coro1b		Arfgap2
Coro2b		Arfgef3
Cotl1		Arfrp1
Cox17		Arglu1
Cox20b		Arhgap1
Cox5a		Arhgap10
Cox5b		Arhgap11a
Cox7b		Arhgap17
Cox7c-ps1		Arhgap18
Cpeb2		Arhgap19
Cpeb4		Arhgap24
Cpne8		Arhgap27os2
Cpt1a		Arhgap29
Cpt2		Arhgap33
Cr1l		Arhgap35
Cracd		Arhgap39
Crat		Arhgap42
Crb3		Arhgap6
Crbn		Arhgap8
Creb3		Arhgdia
Crebl2		Arhgdig
Crk		Arhgef1
Crry-ps		Arhgef10
Cry2		Arhgef10l
Cs		Arhgef12
Csf2ra		Arhgef19
Csnk1g1		Arhgef2
Csnk1g3		Arhgef26
Cspp1		Arhgef37
Csrp1		Arhgef38
Cst3		Arhgef39
Cst8		Arhgef4
Ctbs		Arid1a
Ctns		Arid1b
Ctsb		Arid2
Ctsd		Arid4a
Ctse		Arid4b
Ctso		Arid5b
Cttn		Arih2
Cttnbp2nl		Arl15
Cux1		Arl16
Cwh43		Arl2
Cx3cl1		Arl2bp
Cxcl16		Arl4d
Cxcr4		Arl5a
Cyb561d1		Arl6
Cyb5a		Arl6ip1
Cyb5r4		Arl6ip4
Cyba		Arl6ip6
Cybc1		Arl8b
Cyp2c65		Armc1
Cyp2c66		Armc5
Cyp2d10		Armc6
Cyp2d37-ps		Armc8
Cyp2j6		Armcx3
Cyp2r1		Armcx4
Cyp2s1		Armt1
Cyp3a13		Arnt
Cyp4f13		Arntl
Cyp4f16		Arpc1a
Cyp4f18		Arpc4
Cyp51		Arpc5l
Cysrt1		Arpin
Cystm1		Arpp19
Cyth3		Arrb1
D030028A08Rik		Arrb2
D130007C19Rik		Arrdc1
D17H6S53E		Arrdc3
D330050I16Rik		Arsb
D3Ertd751e		As3mt
D830050J10Rik		Asap1
Daam1		Asb16
Dab2ip		Asb3
Dap		Asb8
Dapk2		Ascc3
Dapp1		Asf1a
Daxx		Asf1b
Dbndd2		Ash1l
Dcaf17		Ash2l
Dcaf5		Asic1
Dctn3		Asns
Dcxr		Asnsd1
Dda1		Asph
Ddc		Aspm
Ddx19b		Aspscr1
Ddx60		Asrgl1
Decr2		Ass1
Dedd2		Aste1
Degs2		Asxl1
Dennd10		Atad1
Dennd11		Atad2
Dennd1a		Atad3a
Dennd2d		Atad5
Dennd6b		Atat1
Dera		Ate1
Dgat1		Atf1
Dgat2		Atf2
Dgka		Atf4
Dhcr24		Atf5
Dhrs11		Atf6b
Dhrs3		Atf7
Diaph2		Atf7ip
Dido1		Atg101
Dlg1		Atg16l1
Dlgap1		Atg2b
Dlgap4		Atg3
Dnajb1		Atg4b
Dnajb14		Atg4d
Dnajb2		Atg5
Dnajb9		Atic
Dnajc11		Atl2
Dnajc16		Atl3
Dnajc5		Atmin
Dnase1l1		Atn1
Dock2		Atoh8
Dock5		Atp11a
Dock6		Atp11b
Dock8		Atp11c
Dok1		Atp13a1
Dok4		Atp13a2
Dop1b		Atp13a3
Dpp8		Atp1a1
Dram2		Atp1b3
Dsc2		Atp23
Dsg2		Atp2a2
Dsp		Atp2b1
Dst		Atp5a1
Dstn		Atp5b
Dstyk		Atp5c1
Dtx3l		Atp5d
Duox2		Atp5e
Duoxa2		Atp5g1
Dusp13		Atp5g3
Dusp18		Atp5h
Dync1li2		Atp5j
Dynll1		Atp5j2
Dynlt3		Atp5k
Dyrk2		Atp5l-ps2
E130308A19Rik		Atp5md
E430021H15Rik		Atp5mpl
E530011L22Rik		Atp5pb
Ebag9		Atp5pb-ps
Ebp		Atp6ap2
Ebpl		Atp6v0a2
Ech1		Atp6v0d1
Ecpas		Atp6v1b2
Edem3		Atp6v1c1
Efcab1		Atp7b
Efemp2		Atp9b
Efhd2		Atpaf2
Efnb2		Atpif1
Egfr		Atpsckmt
Egln3		Atr
Ehd4		Atraid
Ehhadh		Atrip
Eif4ebp1		Atrn
Elf3		Atrx
Elf4		Atxn1l
Elk1		Atxn2l
Elk3		Atxn3
Ell		Atxn7l3
Ell2		Atxn7l3b
Elmod2		AU020206
Elmod3		AU021092
Elovl6		AU022252
Elovl7		Auh
Elp6		Aunip
Eml1		Aup1
Enkur		Aurka
ENSMUSG00000095041		Aurkaip1
Entpd5		Aurkb
Entpd7		Auts2
Epas1		Aven
Epb41l1		Avpi1
Epb41l4b		AW209491
Epdr1		AW554918
Epha2		Axin1
Ephx2		Azi2
Ephx4		Azin1
Epm2aip1		B130024G19Rik
Epn1		B230219D22Rik
Epn3		B230307C23Rik
Eps8l1		B230317F23Rik
Eps8l2		B230354K17Rik
Eps8l3		B330016D10Rik
Ermp1		B3galnt2
Ern1		B3galt6
Ero1a		B3gat3
Erp44		B3glct
Esd		B3gntl1
Espn		B4galt1
Esrra		B4galt4
Etfb		B4galt6
Etfrf1		B930094E09Rik
Ethe1		B930095G15Rik
Etnk1		B9d1
Etv3		Babam1
Exoc2		Babam2
Exoc7		Bach1
Ezh1		Bag1
Ezr		Bag4
F11r		Bag5
Fa2h		Bag6
Fabp2		Bahcc1
Fabp4		Baiap2l2
Fabp5		Bambi
Fads3		Banf1
Fam107b		Banp
Fam110c		Bap1
Fam122a		Bard1
Fam135a		Bax
Fam13a		Baz1a
Fam160b2		Baz1b
Fam171a1		Baz2b
Fam174a		Bbip1
Fam174b		Bbof1
Fam20a		Bbs12
Fam210b		Bbs2
Fam214a		Bbs5
Fam214b		Bbs7
Fam234a		Bbx
Fam3b		BC003965
Fam43a		BC004004
Fam53b		BC005537
Fam83b		BC005624
Fam83e		BC024978
Fam83f		BC029722
Fam83h		BC048403
Fam89a		BC055324
Fam98c		Bcam
Far1		Bcap29
Farp1		Bcap31
Fas		Bcar1
Fastk		Bcas2
Fbh1		Bccip
Fbp2		Bcdin3d
Fbrs		Bche
Fbxl17		Bckdha
Fbxl19		Bckdhb
Fbxl20		Bckdk
Fbxl5		Bcl10
Fbxo17		Bcl11a
Fbxo25		Bcl11b
Fbxo3		Bcl2
Fbxo32		Bcl2l12
Fbxo4		Bcl2l13
Fbxo46		Bcl3
Fbxw9		Bcl7a
Fchsd1		Bcl7c
Fer1l4		Bcl9
Fer1l6		Bcl9l
Fermt3		Bclaf1
Fez2		Bclaf3
Fgd6		Bco2
Fgl1		Bcor
Fhdc1		Bcorl1
Fhl1		Bcs1l
Fhl2		Bdh2
Ficd		Bdp1
Firre		Bend3
Fkbp14		Bend4
Fkbp15		Bend7
Flad1		Bet1l
Flii		Bex2
Flnb		Bex3
Flrt3		Bex4
Fmn1		Bfar
Fmo5		Bhlhe40
Fndc10		Bicd1
Fndc3a		Bicd2
Fnip1		Bicral
Fosb		Bin1
Fosl2		Bin3
Foxa3		Birc2
Foxj2		Birc5
Foxq1		Birc6
Fryl		Blm
Ftl1		Blmh
Fuca1		Bloc1s1
Fuca2		Bloc1s2
Furin		Bloc1s3
Fut2		Bloc1s4
Fut4		Blvra
Fut8		Blvrb
Fuz		Blzf1
Fzd4		Bmp2k
Fzd5		Bmp7
G630018N14Rik		Bmpr1a
Gabarap		Bms1
Gabarapl2		Bmyc
Gak		Bnip1
Gal3st1		Bnipl
Galm		Bod1
Galnt11		Bod1l
Galnt7		Bola1
Gamt		Bola2
Gapdh-ps14		Bola3
Gas2l1		Bop1
Gba		Bora
Gbf1		Borcs5
Gcc2		Bpgm
Gch1		Bphl
Gcnt3		Bpifb1
Gdi1		Bpnt1
Gdi2		Bptf
Gdpd1		Braf
Gfod1		Brca1
Gfod2		Brca2
Ggcx		Brcc3
Ghitm		Brd1
Gid8		Brd2
Gjb1		Brd3
Gk		Brd4
Gkn1		Brd7
Gkn2		Brd8
Gla		Brd9
Gldc		Brf1
Glmp		Brf2
Glrx		Bri3bp
Glul		Brip1
Gm10080		Brip1os
Gm10130		Brix1
Gm10478		Brk1
Gm10522		Brms1l
Gm10603		Brox
Gm10638		Brpf1
Gm10767		Bscl2
Gm11240		Bsn
Gm11401		Btaf1
Gm11410		Btbd1
Gm11496		Btbd10
Gm11512		Btbd19
Gm11517		Btbd2
Gm11605		Btbd3
Gm11658		Btbd7
Gm11765		Btc
Gm11836		Btd
Gm11992		Btf3
Gm12017		Btf3-ps1
Gm12328		Btf3l4
Gm12338		Btg3
Gm12389		Bub1
Gm12691		Bub1b
Gm12999		Bub3
Gm13056		Bud13
Gm13292		Bud23
Gm13339		Bud31
Gm13340		Bysl
Gm13392		Bzw1
Gm13394		Bzw2
Gm13525		C030006K11Rik
Gm13648		C130050O18Rik
Gm13771		C1qbp
Gm13881		C2
Gm13921		C2cd3
Gm13998		C2cd4a
Gm14107		C2cd5
Gm14328		C330007P06Rik
Gm14706		C87436
Gm14719		Cab39l
Gm14813		Cables2
Gm15148		Cacfd1
Gm15191		Cachd1
Gm15318		Cacna2d1
Gm15325		Cactin
Gm15446		Cacul1
Gm15483		Cacybp
Gm15590		Cad
Gm15666		Cadm1
Gm15675		Cadps2
Gm15910		Calm2
Gm16005		Calm3
Gm16536		Calr
Gm17023		Calr3
Gm17823		Calu
Gm18280		Camk1
Gm18807		Camk2g
Gm18969		Camk2n2
Gm19290		Camkk2
Gm19325		Camkmt
Gm19503		Caml
Gm20075		Camsap1
Gm2011		Camta1
Gm20300		Camta2
Gm20522		Cand2
Gm20604		Canx
Gm20721		Cap1
Gm2115		Capg
Gm26532		Capn15
Gm26602		Capn7
Gm26850		Capns1
Gm26923		Caprin1
Gm28497		Caprin2
Gm2950		Capsl
Gm2962		Capza1
Gm2965		Car13
Gm2a		Card10
Gm31070		Card19
Gm31641		Card6
Gm32358		Carhsp1
Gm3336		Carm1
Gm35066		Carmil1
Gm3571		Carnmt1
Gm36026		Cars
Gm36738		Cars2
Gm36758		Casc3
Gm37052		Casd1
Gm37254		Cask
Gm37289		Casp7
Gm37339		Casp8
Gm37392		Casp8ap2
Gm37718		Cav2
Gm3776		Cavin1
Gm37760		Cavin2
Gm3788		Cavin3
Gm38071		Cbfa2t2
Gm38365		Cbfb
Gm38910		Cbll1
Gm39041		Cbr3
Gm40319		Cbr4
Gm42464		Cbwd1
Gm42466		Cbx1
Gm42467		Cbx2
Gm42515		Cbx3
Gm42547		Cbx5
Gm42659		Cbx6
Gm42696		Cbx7
Gm42776		Cby1
Gm43071		Cc2d1b
Gm43167		Cc2d2a
Gm43311		Ccar1
Gm43609		Ccar2
Gm43682		Ccdc112
Gm44005		Ccdc115
Gm44040		Ccdc116
Gm44250		Ccdc12
Gm44292		Ccdc122
Gm44639		Ccdc124
Gm44867		Ccdc125
Gm44985		Ccdc126
Gm45223		Ccdc127
Gm45353		Ccdc130
Gm45769		Ccdc134
Gm46401		Ccdc138
Gm47204		Ccdc14
Gm47233		Ccdc141
Gm47817		Ccdc157
Gm48062		Ccdc163
Gm48142		Ccdc167
Gm48640		Ccdc174
Gm48795		Ccdc181
Gm49066		Ccdc191
Gm49359		Ccdc22
Gm4953		Ccdc25
Gm4956		Ccdc28b
Gm49654		Ccdc32
Gm49890		Ccdc34
Gm49932		Ccdc43
Gm50174		Ccdc47
Gm50240		Ccdc50
Gm5042		Ccdc51
Gm5139		Ccdc58
Gm5160		Ccdc59
Gm5276		Ccdc6
Gm5278		Ccdc61
Gm52977		Ccdc69
Gm5313		Ccdc71
Gm5436		Ccdc71l
Gm5652		Ccdc77
Gm5787		Ccdc85b
Gm5865		Ccdc85c
Gm6166		Ccdc86
Gm6263		Ccdc88c
Gm6517		Ccdc9
Gm6654		Ccdc90b
Gm6658		Ccdc91
Gm6702		Ccdc93
Gm6745		Cchcr1
Gm6913		Cckar
Gm7189		Cckbr
Gm7450		Ccl20
Gm7535		Ccl28
Gm7541		Ccm2
Gm7575		Ccn2
Gm7599		Ccna1
Gm7694		Ccna2
Gm7832		Ccnb1
Gm8074		Ccnb2
Gm8109		Ccnc
Gm8238		Ccnd1
Gm8330		Ccnd3
Gm8349		Ccne1
Gm8357		Ccne2
Gm8518		Ccnf
Gm8526		Ccng2
Gm8566		Ccnh
Gm8659		Ccni
Gm8712		Ccnk
Gm8722		Ccnl1
Gm8824		Ccnq
Gm8894		Ccnt1
Gm8984		Ccnyl1
Gm9022		Ccp110
Gm9211		Ccpg1os
Gm9230		Ccs
Gm9499		Ccser2
Gm9619		Cct2
Gm9791		Cct3
Gm9926		Cct4
Gmfg		Cct5
Gmfg-ps		Cct6a
Gna13		Cct7
Gnaq		Cct8
Gnb5		Ccz1
Gng12		Cd14
Gng5		Cd24a
Golga1		Cd276
Golga4		Cd2ap
Golgb1		Cd2bp2
Golt1a		Cd320
Got1		Cd38
Gpatch11		Cd3eap
Gpatch2		Cd44
Gpcpd1		Cd47
Gpd1		Cd81
Gpi-ps		Cd9
Gpi1		Cd99l2
Gpr180		Cda
Gpr39		Cdadc1
Gramd1b		Cdan1
Gramd1c		Cdc123
Gramd3		Cdc14b
Gramd4		Cdc16
Grem2		Cdc20
Grhl1		Cdc23
Grk2		Cdc25a
Grtp1		Cdc25b
Gsdma2		Cdc25c
Gskip		Cdc26
Gsn		Cdc27
Gsta1		Cdc34
Gsta2		Cdc37
Gsta4		Cdc37l1
Gsta5		Cdc40
Gstk1		Cdc42
Gsto1		Cdc42bpa
Gsto2		Cdc42bpb
Gstp1		Cdc42bpg
Gstt2		Cdc42ep1
Gstt3		Cdc42ep5
Gt(ROSA)26Sor		Cdc42se1
Gtpbp6		Cdc42se2
Gucd1		Cdc45
Gys1		Cdc5l
H2-D1		Cdc6
H2-T22		Cdc7
H2-T23		Cdc73
H2bc4		Cdca2
H6pd		Cdca3
Habp4		Cdca4
Hacd3		Cdca5
Hadhb		Cdca7
Hbegf		Cdca7l
Hcfc2		Cdca8
Hcst		Cdh1
Hdhd2		Cdh6
Heatr5b		Cdin1
Hebp1		Cdip1
Hectd3		Cdipt
Herc1		Cdk1
Herc6		Cdk10
Hgs		Cdk11b
Hic2		Cdk12
Higd1a		Cdk13
Hinfp		Cdk16
Hint3		Cdk17
Hivep2		Cdk19
Hivep3		Cdk2
Hk1		Cdk2ap1
Hlcs		Cdk2ap2
Hmgcl		Cdk4
Hnf1a		Cdk5rap1
Hpcal1		Cdk5rap2
Hpgd		Cdk5rap3
Hps5		Cdk6
Hs3st3b1		Cdk7
Hs6st1		Cdk9
Hscb		Cdkal1
Hsd17b11		Cdkl5
Hsd17b12		Cdkn1b
Hsd17b2		Cdkn1c
Hsd17b6		Cdkn2aip
Hsdl2		Cdkn2aipnl
Hsh2d		Cdkn2c
Hspa12b		Cdkn2d
Hspa13		Cdkn3
Htatip2		Cdon
Htt		Cdpf1
Hyal1		Cdr2
Hyal2		Cdr2l
Iah1		Cdt1
Iba57		Cdv3
Ice1		Cdyl
Icosl		Ceacam1
Id4		Cebpa
Idh1		Cebpb
Ids		Cebpd
Ifi27		Cebpg
Ifi27l2b		Cebpz
Ifi30		Cebpzos
Ifi35		Cela1
Ifih1		Celf1
Ifitm10		Celf2
Ifngr1		Celsr2
Ifngr2		Cenpa
Ifnlr1		Cenpc1
Ift43		Cenpe
Ift88		Cenpf
Igdcc4		Cenph
Igip		Cenpi
Igsf23		Cenpk
Igsf5		Cenpl
Igsf9		Cenpm
Igtp		Cenpn
Ikbkg		Cenpo
Ikzf2		Cenpp
Il15		Cenpq
Il17ra		Cenps
Il17rc		Cenpt
Il18		Cenpu
Il1r1		Cenpv
Il33		Cenpw
Il6st		Cenpx
Ilrun		Cep104
Ilvbl		Cep120
Immp1l		Cep131
Inafm1		Cep135
Inhbb		Cep152
Ino80d		Cep164
Inpp5a		Cep170b
Insig2		Cep192
Insr		Cep20
Ints6		Cep250
Invs		Cep290
Ip6k2		Cep295
Iqgap2		Cep41
Irak2		Cep43
Irf1		Cep44
Irf2bpl		Cep55
Irf9		Cep57
Isg20		Cep57l1
Ist1		Cep68
Itch		Cep70
Itga3		Cep72
Itga7		Cep76
Itgb4		Cep78
Itm2b		Cep83
Itpk1		Cep83os
Itpka		Cep85l
Itpr3		Cep89
Itprid2		Cep95
Itpripl2		Cep97
Iyd		Cers2
Jag1		Cers4
Jak2		Cers5
Jup		Cert1
K230015D01Rik		Ces1d
Kalrn		Ces1g
Kansl3		Cetn2
Kat14		Cetn3
Kbtbd11		Cfap20
Kcnf1		Cfap298
Kcnj15		Cfap36
Kcnj16		Cfap410
Kcnk10		Cfdp1
Kcnk6		Cfi
Kctd18		Cfl1
Kctd2		Cfl2
Kctd6		Cftr
Kdf1		Cgas
Kdm1b		Cgnl1
Kdm7a		Cgref1
Khnyn		Cgrrf1
Kidins220		Chac2
Kif13a		Chad
Kif13b		Chaf1a
Kif1b		Chaf1b
Kif1c		Champ1
Kif3b		Chaserr
Kiss1r		Chchd1
Kiz		Chchd3
Klc4		Chchd4
Klf13		Chchd5
Klf4		Chchd6
Klf6		Chchd7
Klf7		Chd1l
Klhdc7a		Chd2
Klhl18		Chd3
Klhl22		Chd4
Klrg2		Chd6
Kmt5b		Chd8
Krcc1		Chdh
Krt1		Chek1
Krt13		Chek2
Krt19		Cherp
Krt23		Chil4
Krt79		Chka
Krt8		Chmp2a
Lamb3		Chmp6
Lamc2		Chmp7
Lamtor2		Chn2
Laptm4b		Chordc1
Large1		Chpf
Larp4b		Chrac1
Lasp1		Chrm1
Lbh		Chst12
Lcor		Chst4
Lcorl		Chst8
Leng9		Chsy1
Leprotl1		Chtf18
Lgals12		Chtop
Lgals2		Chuk
Lgals3bp		Churc1
Lgals4		Ciao1
Lgals8		Ciao2a
Lgals9		Ciao2b
Lgalsl		Ciao3
Lgmn		Ciapin1
Lifr		Cibar1
Lima1		Cic
Lipa		Cilk1
Lipg		Cinp
Lipo3		Cip2a
Llgl2		Cir1
Lmbrd2		Cirbp
Lnpep		Cisd1
Lonp2		Cisd2
Lpar1		Cisd3
Lpl		Cit
Lpp		Cited2
Lrch1		Cited4
Lrch3		Ciz1
Lrp1		Ckap2
Lrp10		Ckap2l
Lrrc1		Ckap4
Lrrc26		Ckap5
Lrrc4		Cklf
Lrrc61		Cks1b
Lrrfip1		Cks2
Ltc4s		Clasp1
Luzp1		Clasp2
Lxn		Clasrp
Ly6d		Clca1
Ly6g6c		Clcc1
Ly6g6d		Cldn12
Ly6g6e		Cldn2
Ly6k		Cldn7
Ly96		Cldnd1
Lynx1		Clic4
Lypd8		Clic6
Lypd8l		Clint1
Lyrm7		Clip2
Lyve1		Clk1
Macc1		Clk2
Macir		Clk3
Maff		Clk4
Mafk		Cln6
Magi3		Clns1a
Mal		Clock
Malt1		Clpb
Mamld1		Clpp
Man1a		Clptm1
Manba		Clptm1l
Mansc1		Clpx
Map11		Clspn
Map3k13		Clta
Map4k3		Cltb
Mapk13		Clu
Mapk1ip1l		Cluap1
Mapk3		Cluh
Mapre3		Clybl
Marchf2		Cmc1
Marchf8		Cmc2
Marf1		Cmc4
Mark2		Cmss1
Mark4		Cmtm6
Mast3		Cmtm8
Mast4		Cmtr1
Mb21d2		Cnbp
Mbnl2		Cndp2
Mbnl3		Cnep1r1
Mboat2		Cnih1
Mboat4		Cnih4
Mcc		Cnn2
Mccc1		Cnn3
Mcee		Cnnm3
Mcf2l		Cnot1
Me1		Cnot10
Me2		Cnot2
Mea1		Cnot3
Metrnl		Cnot4
Mettl25		Cnot6
Mettl26		Cnot7
Mettl7a1		Cnot9
Mfsd13a		Cnp
Mfsd3		Cnpy3
Mfsd6		Cnpy4
Mfsd7a		Cntln
Mfsd8		Cntrl
Mfsd9		Cntrob
Mgat3		Coa3
Mgrn1		Coa4
Mgst2		Coa5
Mgst3		Coa6
Mical2		Coa7
Micall1		Coa8
Micu1		Coasy
Micu3		Cog1
Mideas		Cog2
Midn		Cog3
Mief2		Cog4
Mier3		Cog7
Mink1		Cog8
Mir22hg		Coil
Mir692-1		Col18a1
Misp		Col27a1
Misp3		Col4a5
Mknk1		Colca2
Mknk2		Colgalt1
Mkrn1		Commd1
Mkrn2os		Commd10
Mllt10		Commd2
Mllt3		Commd3
Mlph		Commd5
Mlx		Commd7
Mmp15		Commd8
Mmp28		Commd9
Mob1b		Copb1
Mob3a		Copb2
Mob3c		Cope
Mocos		Copg1
Mogat1		Copg2
Mpp5		Cops2
Mpv17l2		Cops3
Mpzl3		Cops4
Mroh1		Cops5
Mroh3		Cops6
Mrtfa		Cops7a
Ms4a8a		Cops7b
Msmo1		Cops8
Mst1r		Cops9
mt-Cytb		Copz1
mt-Nd1		Coq10a
mt-Nd2		Coq10b
mt-Nd3		Coq2
mt-Nd4		Coq3
mt-Nd5		Coq4
mt-Ti		Coq5
Mtch1		Coq6
Mthfs		Coq7
Mtmr10		Coq9
Mtmr3		Coro1c
Mtmr4		Coro7
Mtmr7		Cox10
Mtus1		Cox14
Muc1		Cox15
Muc5ac		Cox16
Mucl3		Cox18
Mustn1		Cox19
Mvp		Cox20
Mx1		Cox4i1
Mxd1		Cox5b-ps
Myadm		Cox6a1
Myh14		Cox6b1
Myl12a		Cox6b2
Myl6		Cox6c
Myo18a		Cox6c2
Myo1a		Cox7a1
Myo1c		Cox7a2
Myo5b		Cox7a2l
Myo5c		Cox8a
Myo6		Cpd
N4bp1		Cpeb3
N4bp2		Cpn1
Naaa		Cpne1
Nadk		Cpne2
Naga		Cpne3
Nagk		Cpox
Naglu		Cpped1
Naip2		Cpsf1
Naip6		Cpsf2
Napb		Cpsf3
Naprt		Cpsf4
Nat2		Cpsf6
Natd1		Cpsf7
Nbeal1		Cptp
Nbeal2		Cracdl
Nceh1		Cradd
Nck1		Cramp1l
Ncmap		Crcp
Ncoa2		Creb1
Ncstn		Creb3l1
Ndfip1		Creb3l2
Ndfip2		Creb3l4
Ndnf		Crebbp
Ndrg1		Creld2
Ndrg4		Crip1
Ndufa13		Crip2
Ndufa6		Crkl
Ndufc1		Crlf3
Ndufs5		Crls1
Ndufs6b		Crnkl1
Neat1		Crtap
Necap1		Crtc2
Necap2		Crtc3
Nedd9		Cry1
Nek7		Crybg1
Nek8		Crybg2
Nf2		Crybg3
Nfatc1		Cryl1
Nfil3		Cryzl2
Nfkb2		Csad
Nfkbiz		Csde1
Ngef		Cse1l
Ngly1		Csgalnact2
Nhlrc3		Csk
Nhsl1		Csnk1a1
Niban1		Csnk1d
Nipa2		Csnk1e
Nipal1		Csnk1g2
Nipal2		Csnk2a1
Nipal3		Csnk2a2
Nipsnap2		Csnk2b
Nipsnap3b		Cspg5
Nkiras1		Csrnp1
Nkiras2		Csrp2
Nlk		Cstf1
Nlrc4		Cstf2
Nmi		Cstf3
Norad		Ctbp1
Nostrin		Ctc1
Noxa1		Ctcf
Npas2		Ctdnep1
Npb		Ctdp1
Npdc1		Ctdsp1
Nqo1		Ctdsp2
Nr1h4		Ctdspl
Nr1i2		Ctdspl2
Nr3c2		Ctf1
Nras		Cth
Nrde2		Cthrc1
Nt5c3		Ctif
Nt5dc1		Ctnnal1
Nt5e		Ctnnb1
Ntan1		Ctnnbl1
Ntn4		Ctps
Ntpcr		Ctps2
Nudt16		Ctr9
Nudt18		Ctsc
Nus1		Ctsh
Oas1a		Ctsk
Oas1b		Ctsz
Oas1g		Ctu2
Oasl1		Ctxn1
Oasl2		Cuedc2
Ogdh		Cul1
Ogfod1		Cul2
Oip5os1		Cul3
Olfr728		Cul4a
Omp		Cul4b
Opa1		Cul5
Ophn1		Cul7
Opn3		Cuta
Optn		Cutc
Orai1		Cwc15
Orai2		Cwc22
Osbpl10		Cwc25
Osbpl2		Cwc27
Osbpl5		Cwf19l1
Osbpl7		Cwf19l2
Ostf1		Cxcl17
Ostm1		Cxxc1
Ovol1		Cxxc4
Oxld1		Cyb561d2
Oxnad1		Cyb5b
P2rx4		Cyb5d2
P4hb		Cyb5r1
Pabpn1		Cyb5r3
Pak1		Cyb5rl
Palld		Cyc1
Palm3		Cycs
Papolg		Cyfip1
Papss2		Cyhr1
Paqr5		Cyp20a1
Paqr7		Cyp27b1
Paqr8		Cyp2c23
Parm1		Cyp2c55
Parp10		Cyp2d26
Parp12		Cyp2j9
Parp16		Cyp39a1
Parva		Cyren
Patj		Cyrib
Patz1		Cyth1
Pbxip1		Cyth2
Pcdh1		Czib
Pcgf1		D030056L22Rik
Pcgf3		D10Wsu102e
Pcmtd2		D11Wsu47e
Pcx		D16Ertd472e
Pcyox1		D230025D16Rik
Pcyt1a		D2hgdh
Pdcd4		D430020J02Rik
Pde4c		D630039A03Rik
Pdgfc		D630045J12Rik
Pdik1l		D6Wsu163e
Pdk2		D8Ertd738e
Pdk4		Dad1
Pdlim1		Dag1
Pdlim5		Daglb
Pdpr		Dalrd3
Pdzk1ip1		Dancr
Per2		Dand5
Perp		Dap3
Pex13		Dapk3
Pex19		Dars
Pex2		Dars2
Pfkp		Dazap1
Pgap4		Dazap2
Pgbd1		Dbf4
Pgd		Dbi
Pgm1		Dbnl
Pgm2		Dbr1
Phactr2		Dbt
Pheta1		Dcaf1
Phf14		Dcaf12
Phgr1		Dcaf12l1
Phkb		Dcaf13
Phkg2		Dcaf15
Phtf1		Dcaf4
Phyh		Dcaf7
Pi4kb		Dcaf8
Pias3		Dcakd
Pigm		Dcbld1
Pigo		Dck
Pigw		Dclre1a
Pik3c2b		Dclre1b
Pik3cb		Dclre1c
Pik3r2		Dcp1a
Pikfyve		Dcp2
Pim1		Dcps
Pip5k1b		Dctd
Pitpna		Dctn1
Piwil4		Dctn2
Pkib		Dctn5
Pklr		Dctn6
Pkn1		Dctpp1
Pla2g10		Dcun1d1
Pla2g10os		Dcun1d4
Pla2g12a		Dcun1d5
Pla2g12b		Ddb1
Pla2g6		Ddb2
Plac8		Ddhd1
Pld3		Ddhd2
Plec		Ddi2
Plekha1		Ddias
Plekha3		Ddit4l
Plekha5		Ddo
Plekha6		Ddost
Plekhb2		Ddr1
Plekhg3		Ddx1
Plekhh1		Ddx10
Plekhm1		Ddx11
Plekhm3		Ddx17
Plet1		Ddx18
Plgrkt		Ddx19a
Plk3		Ddx20
Pllp		Ddx21
Plpp3		Ddx23
Plpp5		Ddx24
Plscr1		Ddx27
Plxna2		Ddx31
Plxnb2		Ddx39a
Plxnc1		Ddx39b
Pmepa1		Ddx41
Pmm2		Ddx42
Pnpla8		Ddx46
Pnpo		Ddx47
Pof1b		Ddx49
Polk		Ddx5
Poll		Ddx50
Polm		Ddx51
Pon2		Ddx52
Pon3		Ddx55
Por		Ddx56
Pparg		Ddx58
Ppcdc		Ddx59
Ppdpf		Ddx6
Ppfia3		Deaf1
Ppfibp1		Decr1
Ppfibp2		Dedd
Ppm1a		Def8
Ppm1h		Degs1
Ppm1l		Dek
Ppp1r12a		Dele1
Ppp1r15b		Dennd2c
Ppp1r16a		Dennd4a
Ppp1r3b		Dennd6a
Ppp2r3a		Denr
Ppp2r5e		Depdc1a
Ppp3cc		Depdc1b
Ppp3r1		Depdc5
Ppp4r1		Depdc7
Ppp4r1l-ps		Derl1
Ppp6r1		Derl2
Pptc7		Desi1
Prdm1		Desi2
Prdm15		Dexi
Prdm2		Dffa
Prdx5		Dffb
Preb		Dgcr2
Prelid2		Dgcr8
Prex1		Dgkd
Prkca		Dgke
Prkcd		Dgkz
Prkcz		Dguok
Prkra		Dhcr7
Prmt9		Dhdds
Proz		Dhfr
Prr13		Dhodh
Prr15l		Dhps
Prr3		Dhrs1
Prrc1		Dhrs13
Prrg2		Dhrs4
Prxl2a		Dhrs7
Psca		Dhrs7b
Psd3		Dhx15
Psd4		Dhx16
Psen1		Dhx29
Pstpip1		Dhx30
Ptdss1		Dhx32
Pten		Dhx33
Ptgfrn		Dhx35
Ptgr1		Dhx36
Ptgr2		Dhx37
Ptk2b		Dhx38
Ptpn23		Dhx40
Ptpn6		Dhx57
Ptprh		Dhx8
Ptprn2		Dhx9
Pts		Diablo
Pttg1ip		Diaph1
Pura		Diaph3
Pwwp2b		Dicer1
Pxmp4		Dimt1
Pyroxd1		Dio1
R3hdm4		Dip2a
Rab10		Dipk1a
Rab10os		Dipk1b
Rab11a		Dipk2a
Rab11fip1		Dis3
Rab22a		Dis3l2
Rab23		Dkc1
Rab25		Dlat
Rab27a		Dld
Rab27b		Dleu2
Rab2a		Dlg3
Rab31		Dlg5
Rab3a		Dlgap5
Rab3d		Dlst
Rab3gap1		Dmac1
Rab40c		Dmac2
Rab43		Dmac2l
Rab4b		Dmap1
Rab5a		Dmbt1
Rab9		Dmd
Rabgef1		Dmtf1
Rala		Dmxl1
Ralgps1		Dna2
Ralgps2		Dnaaf2
Ranbp6		Dnaja1
Rap1a		Dnaja2
Rap1gap2		Dnaja3
Rapgef2		Dnaja4
Rapgefl1		Dnajb11
Raph1		Dnajb12
Rara		Dnajb4
Rasa1		Dnajc10
Rasef		Dnajc13
Rasgef1b		Dnajc14
Rassf3		Dnajc15
Rassf7		Dnajc19
Rb1		Dnajc19-ps
Rb1cc1		Dnajc2
Rbm20		Dnajc21
Rbm38		Dnajc24
Rbm43		Dnajc25
Rc3h1		Dnajc3
Rcan3		Dnajc30
Rchy1		Dnajc4
Rcor1		Dnajc7
Rdh14		Dnajc8
Rdh5		Dnajc9
Rdh7		Dnlz
Reep5		Dnmbp
Relch		Dnmt1
Rep15		Dnmt3b
Retsat		Dnph1
Rffl		Dnttip1
Rfk		Dnttip2
Rfxank		Dock11
Rgp1		Dock3
Rgs11		Dock4
Rhobtb1		Dock7
Rhoc		Dock9
Rhod		Dohh
Rhof		Dolk
Rhog		Dolpp1
Rin1		Donson
Riok3		Dop1a
Ripk4		Dot1l
Rit1		Dpagt1
Rita1		Dpf2
Rmc1		Dph2
Rmdn2		Dph3
Rnase4		Dph5
Rnasel		Dph6
Rnaset2a		Dpm1
Rnaset2b		Dpm2
Rnd2		Dpm3
Rnf103		Dpp3
Rnf128		Dpp4
Rnf14		Dpp9
Rnf144b		Dpy19l1
Rnf152		Dpy19l4
Rnf170		Dpy30
Rnf181		Dpysl2
Rnf19b		Dr1
Rnf208		Drap1
Rnf217		Drg1
Rnf225		Drg2
Rnf44		Drosha
Rnf5		Dscc1
Rnft1		Dsn1
Rnpepl1		Dtd1
Rp2		Dtd2
Rpl10-ps2		Dtl
Rpl18a-ps1		Dtna
Rpl19-ps3		Dtnb
Rpl22-ps1		Dtnbp1
Rpl7-ps8		Dtwd1
Rpp25		Dtwd2
Rrbp1		Dtx2
Rrm2b		Dtymk
Rsf1		Dus1l
Rusc1		Dus2
S100a1		Dus3l
S100a13		Dusp1
S100a14		Dusp11
S100a6		Dusp12
S100a7l2		Dusp14
S100g		Dusp16
Samd4b		Dusp28
Samd8		Dusp4
Samd9l		Dusp5
Sap25		Dusp6
Sar1b		Dusp7
Saraf		Dut
Sat1		Duxbl1
Scamp1		Dvl1
Scamp5		Dvl2
Scap		Dvl3
Scnn1a		Dxo
Sco1		Dym
Scp2		Dync1h1
Scp2-ps2		Dync1i2
Sctr		Dync1li1
Scyl2		Dync2i1
Sdc1		Dync2i2
Sdc2		Dync2li1
Sdcbp2		Dynll2
Sdf2		Dynlrb1
Sdr42e1		Dynlt1-ps1
Sec16a		Dynlt1a
Sec22c		Dynlt1f
Sec23a		Dynlt2b
Sec24a		Dyrk1a
Secisbp2		Dyrk3
Secisbp2l		Dzip3
Sectm1b		E030030I06Rik
Sel1l		E130008D07Rik
Selenbp2		E130309D02Rik
Selenok		E2f1
Selenos		E2f2
Sema3b		E2f3
Sema3e		E2f4
Sema4a		E2f5
Sema4b		E2f6
Senp6		E2f7
Senp7		E2f8
Septin8		E330037G11Rik
Serpinb1a		E4f1
Serpinb5		Eaf1
Serpinb6a		Eapp
Serpinb8		Ebna1bp2
Sertad1		Ecd
Sertad2		Echdc1
Setd5		Echdc2
Setd6		Echdc3
Sft2d1		Echs1
Sgk1		Eci1
Sgk2		Eci2
Sgms1		Ecsit
Sgms2		Ect2
Sgpl1		Edc3
Sgpp2		Edc4
Sgsm2		Edem1
Sh3bgrl2		Edf1
Sh3bgrl3		Eea1
Sh3d19		Eed
Sh3d21		Eef1a1
Sh3gl2		Eef1akmt1
Sh3glb1		Eef1akmt2
Sh3tc1		Eef1akmt4
Sh3yl1		Eef1aknmt
Shh		Eef1b2
Shld1		Eef1d
Shprh		Eef1e1
Shroom3		Eef1g
Shtn1		Eef2
Siah1a		Eef2kmt
Sidt1		Eefsec
Sigirr		Eepd1
Sipa1l3		Efcab11
Sirt4		Efcab14
Sirt7		Efcab2
Sis		Efemp1
Slamf9		Efl1
Slc10a7		Efna4
Slc12a6		Efnb1
Slc12a7		Efs
Slc16a5		Eftud2
Slc16a9		Egln1
Slc22a18		Egln2
Slc22a5		Egr1
Slc25a1		Ehbp1
Slc25a10		Ehd1
Slc25a12		Ehf
Slc25a20		Ehmt2
Slc25a24		Ei24
Slc25a33		Eid1
Slc25a36		Eid2b
Slc25a40		Eif1
Slc25a42		Eif1a
Slc26a2		Eif1ad
Slc26a6		Eif1ax
Slc29a3		Eif1b
Slc2a5		Eif2a
Slc30a7		Eif2ak2
Slc31a2		Eif2ak4
Slc33a1		Eif2b1
Slc35a1		Eif2b2
Slc35a2		Eif2b3
Slc35a5		Eif2b4
Slc35b4		Eif2b5
Slc35c1		Eif2d
Slc35c2		Eif2s1
Slc35d2		Eif2s2
Slc35e3		Eif2s3x
Slc35f5		Eif2s3y
Slc36a1		Eif3a
Slc36a4		Eif3b
Slc38a7		Eif3c
Slc38a9		Eif3d
Slc39a11		Eif3e
Slc39a4		Eif3f
Slc39a9		Eif3g
Slc3a2		Eif3h
Slc41a2		Eif3i
Slc43a2		Eif3j1
Slc44a1		Eif3k
Slc44a2		Eif3l
Slc45a3		Eif3m
Slc45a4		Eif4a-ps4
Slc49a4		Eif4a1
Slc4a4		Eif4a3
Slc5a5		Eif4b
Slc66a2		Eif4e
Slc6a20a		Eif4e2
Slc6a9		Eif4ebp2
Slc9a3r1		Eif4enif1
Slc9a4		Eif4g1
Slc9a6		Eif4g2
Slc9a8		Eif4g3
Slco2a1		Eif4h
Slurp1		Eif5
Smad1		Eif5a
Smarcad1		Eif5b
Smarcd3		Eif6
Smim14		Eipr1
Smim22		Elac1
Smim24		Elac2
Smim31		Elapor1
Smim40		Elapor2
Smim5		Elavl1
Smim6		Eldr
Smpdl3a		Elf1
Snapc5		Elf2
Snhg14		Elmo1
Snrnp25		Elmo2
Sntb1		Eloa
Sntg2		Elob
Snx15		Eloc
Snx3		Elof1
Soat2		Elovl1
Sod1		Elovl5
Sorbs1		Elp1
Sorl1		Elp2
Sos2		Elp3
Sox21		Elp4
Spag4		Elp5
Spats2l		Emb
Spen		Emc1
Spin4		Emc2
Spink4		Emc3
Spint1		Emc4
Spire1		Emc6
Spire2		Emc7
Sprr1a		Emc8
Sprr2a3		Emd
Sprr2b		Eme1
Spryd3		Emg1
Spryd7		Eml3
Spsb2		Eml4
Sptbn1		Emp1
Sptlc1		Emsy
Sptlc2		Enah
Sptssb		Enc1
Spty2d1		Endog
Sqor		Enkd1
Sqstm1		Eno1
Src		Enoph1
Srgap1		Enpp1
Ssh3		Enpp4
Sstr2		Ensa
St3gal6		Entpd6
St6gal2		Eny2
St8sia6		Eogt
Stam2		Eola1
Stambp		Ep300
Stap2		Ep400
Stard5		Epb41
Stat1		Epb41l2
Stat2		Epb41l4a
Stat3		Epb41l4aos
Stat6		Epb41l5
Stau2		Epc1
Stim1		Epc2
Stim2		Epcam
Stk10		Epha4
Stk11ip		Ephb2
Stk25		Ephb3
Stk3		Ephb4
Stk35		Ephx1
Stk38		Epn2
Stk4		Eprs
Stoml1		Eps15
Ston2		Eps8
Strbp		Epsti1
Stx19		Eral1
Stx3		Erap1
Stx7		Erbb2
Stx8		Erc1
Stxbp3		Ercc1
Stxbp5		Ercc2
Styk1		Ercc3
Sult1b1		Ercc4
Sult1c2		Ercc6
Sult1d1		Ercc6l
Svbp		Ercc6l2
Svip		Ercc8
Swap70		Erdr1
Syap1		Erf
Sybu		Erfe
Syk		Erg28
Syngr1		Ergic1
Synpo		Ergic2
Syp		Ergic3
Sypl		Erh
Syt7		Eri1
Syt8		Eri2
Sytl1		Eri3
Sytl2		Erich1
Sytl3		Erlin1
Sytl4		Erlin2
Szrd1		Ermard
Tab1		Ern2
Tagln2		Erp29
Taldo1		Errfi1
Tango2		Esam
Taok3		Esco1
Tap2		Esco2
Tapbp		Esf1
Tapt1		Espl1
Tax1bp1		Esrp1
Tax1bp3		Esrp2
Tbc1d13		Ess2
Tbc1d14		Esyt1
Tbc1d20		Esyt2
Tbc1d22a		Etaa1
Tbc1d32		Etf1
Tbcc		Etfa
Tbcd		Etfbkmt
Tbcel		Etfdh
Tbl1x		Ets2
Tcaf2		Etv5
Tcea3		Etv6
Tcf23		Evc2
Tcf4		Evi5
Tcn2		Evi5l
Tcta		Evl
Tcte2		Evpl
Tdrd7		Ewsr1
Tec		Exd2
Tecpr2		Exo1
Teddm3		Exo5
Tent5a		Exoc1
Tep1		Exoc3
Terf2ip		Exoc4
Tes		Exoc5
Tesc		Exoc6
Tesk1		Exoc6b
Tet3		Exog
Tfcp2l1		Exosc1
Tff1		Exosc10
Tgfa		Exosc2
Tgfbrap1		Exosc3
Tgoln1		Exosc4
Thnsl1		Exosc5
Thsd4		Exosc7
Ticam1		Exosc8
Tigar		Exosc9
Timm17a		Ext1
Timm8b		Ext2
Tinagl1		Extl2
Tirap		Eya3
Tjp3		Ezh2
Tlcd2		F2rl1
Tlr4		F3
Tm2d2		F5
Tm9sf2		F8a
Tmbim1		Faah
Tmbim6		Faap100
Tmc4		Faap20
Tmc5		Faap24
Tmc6		Fabp5l2
Tmc7		Fadd
Tmc8		Fads1
Tmcc3		Fads2
Tmco3		Faf1
Tmed4		Faf2
Tmem102		Fah
Tmem104		Fahd1
Tmem106b		Faim
Tmem125		Fam104a
Tmem127		Fam110a
Tmem131l		Fam111a
Tmem139		Fam114a1
Tmem140		Fam117b
[truncated: 5,555 more rows]
