# Supplementary material for: Single-cell transcriptomics uncovers EGFR signaling-mediated gastric progenitor cell differentiation in stomach homeostasis
Source: Nat Commun. 2023 Jun 29;14:3750. doi: 10.1038/s41467-023-39113-0 (PMC10310803; doi:10.1038/s41467-023-39113-0)
Supplement: Supplementary file 6 — Supplementary Data 3 [file 41467_2023_39113_MOESM6_ESM.xlsx]

## Sheet: Sheet1
Supplementary Data 3. List of pseudotime dependent genes along the differentiation trajecctory from isthmus progenitor cells to neck cells in dataset 2
Group C	Group C (TFs)	Group D	Group D (TFs)
0610009L18Rik	Ankzf1	1700001L05Rik	Adnp2
0610040J01Rik	Arnt	1700017B05Rik	Aebp2
1110025M09Rik	Arntl	1700092M07Rik	Ahctf1
1110059G10Rik	Atf2	1810009A15Rik	Ahr
1300002E11Rik	Atf7	5330409N07Rik	Akap8
1500026H17Rik	Atmin	9530036O11Rik	Akna
1600014C10Rik	Bach1	AA467197	Arhgap35
1700001L19Rik	Batf	Aadac	Atf1
1700008O03Rik	Bcl6	Adcy2	Atoh8
1700022I11Rik	Bptf	Add3	Bbx
1700025G04Rik	Camta1	Adh7	Cbx2
1700030J22Rik	Camta2	Aldh1a1	Cebpg
1700030K09Rik	Cebpa	Aldh3a1	Cenpa
1700055D18Rik	Cggbp1	Anln	Cenpb
1700066B19Rik	Crebl2	Anxa13	Cenps
1700088E04Rik	Crem	Anxa8	Cenpt
1700096K18Rik	Csrnp2	Aox3	Champ1
1810046K07Rik	Dbp	Apoe	Chchd3
1810059H22Rik	Ehf	Arhgap19	Creb1
1810062G17Rik	Elk1	Arhgap33	Crebzf
2010315B03Rik	Epas1	Arhgef39	Ctcf
2010320M18Rik	Esrra	Aspm	Dnmt1
2210039B01Rik	Esrrg	Atpsckmt	Dnttip1
2210404E10Rik	Etv6	Atrnl1	Dr1
2310022A10Rik	Flywch1	Aurka	Eea1
2310022B05Rik	Foxa1	Avil	Elf4
2410002F23Rik	Foxa3	B4galnt3	Elk4
2510002D24Rik	Foxj2	B4galt5	Ets1
2610001J05Rik	Foxj3	Basp1	Fbxl19
2610021A01Rik	Foxk2	Brd9	Foxm1
2610035D17Rik	Foxn3	Bub1b	Foxn2
2610301B20Rik	Foxo1	Capn9	Foxo6
2610507I01Rik	Foxo3	Cbr4	Gabpa
2700046A07Rik	Foxo4	Ccdc18	Gata4
2810001G20Rik	Foxp1	Ccna2	Gmeb2
2810402E24Rik	Gata5	Ccnb1	Hic1
2810403D21Rik	Gata6	Ccnf	Hmga1
2810410L24Rik	Glis3	Cdc20	Hmgn3
2810459M11Rik	Gmeb1	Cdh3	Hoxc4
2900089D17Rik	Gpbp1	Cdkn2b	Hsf1
3830403N18Rik	Grhl2	Cdkn3	Hsf2
4632428C04Rik	Hbp1	Cenpe	Jrk
4833420G17Rik	Hes1	Cenpf	Kin
4833438C02Rik	Hes6	Cep55	Klf3
4921507P07Rik	Hey1	Cep72	Klf4
4930402H24Rik	Hivep1	Cep89	Klf7
4930404N11Rik	Hivep3	Chst4	Lcorl
4930431P19Rik	Homez	Cip2a	Lhx5
4930522L14Rik	Ikzf4	Ckap2l	Lin54
4930523C07Rik	Ikzf5	Cks2	Maz
4930556M19Rik	Irf2	Clasp1	Mbd1
4933407K13Rik	Irf8	Cnn2	Mbd2
4933431E20Rik	Irf9	Cox6b2	Mbd3
4933431K14Rik	Irx5	Cpe	Mbd4
5033406O09Rik	Isl1	Dclre1b	Mga
5033430I15Rik	Jrkl	Ddias	Mlxip
5730409E04Rik	Klf12	Dst	Mlxipl
5730480H06Rik	Klf5	E2f2	Mtf2
5830428M24Rik	Lyl1	Eaf1	Mxd3
5830448L01Rik	Mecom	Ect2	Myb
5930420M18Rik	Mecp2	Eef1a1-ps1	Mybl2
6230400D17Rik	Msantd1	Egln3	Myc
6330403L08Rik	Mterf3	Emp3	Myrf
6720427I07Rik	Mterf4	Fa2h	Nfatc3
8430430B14Rik	Mxd4	Faap24	Nfib
9030622O22Rik	Mycl	Fabp2	Nfic
9130019O22Rik	Mycn	Fancd2	Nfx1
9230112E08Rik	Mysm1	Fignl2	Nfyb
9530026P05Rik	Nacc2	Foxo6	Nrf1
9530068E07Rik	Ncoa1	Fscn1	Patz1
9930014A18Rik	Ncoa2	Gas2l3	Pcgf6
A430033K04Rik	Ncoa3	Ggt6	Phf19
A4gnt	Nfkb1	Gkn1	Pitx1
A530020G20Rik	Npas2	Gkn2	Pknox1
A930001A20Rik	Ovol2	Gm12017	Plagl2
Aak1	Pbx1	Gm13092	Pparg
Aar2	Pcgf2	Gm14488	Prdm10
Aars2	Phf1	Gm15834	Prdm2
Abca2	Ppard	Gm3776	Prdm9
Abca3	Pura	Gm37967	Prmt3
Abcc1	Rbpj	Gm43259	Purb
Abcc5	Rest	Gm43788	Rara
Abcc6	Rexo4	Gm45864	Rbck1
Abcd4	Rreb1	Gm4929	Rxra
Abhd14a	Runx2	Gm50322	Safb
Abhd4	Scmh1	Gm5430	Setdb1
Abhd6	Scml4	Gm5485	Ski
Abl1	Scx	Gm5678	Smad1
Abr	Sgsm2	Gm6083	Smad3
Abtb1	Smad4	Gpsm2	Sox12
Acaca	Smad5	Gsdmc2	Sox13
Acacb	Sox2	Gsdmc3	Sp3
Acad10	Sox4	Gsdmc4	Srebf2
Acads	Sox5	Gsta1	Tbp
Acap2	Sox9	Gsta2	Tcf20
Acat1	Sp2	Gsta3	Tead1
Acbd3	Sp4	Gtse1	Tead2
Acbd4	Spdef	H3c4	Tead4
Accs	Spen	Haus6	Terf1
Ace	Srebf1	Hmmr	Tet3
Acly	Stat1	Hrh2	Tfap4
Acnat1	Stat2	Hyls1	Tfdp1
Acot1	Stat6	Iqgap3	Tgif2
Acp5	Tbpl1	Katnbl1	Thap12
Acsf2	Tbx4	Kif11	Thap2
Acsl4	Tcf3	Kif14	Thap4
Acss1	Tcf4	Kif18a	Thyn1
Actn1	Tef	Kif22	Tshz1
Actr1a	Tet2	Kif23	Usf3
Actr1b	Tfcp2	Kif2c	Wiz
Actr5	Thap3	Knl1	Xpa
Actr8	Thra	Krt14	Ybx2
Acvr1	Tigd2	Krt15	Ybx3
Acvr1b	Tmf1	Krt17	Zbtb14
Acvr2b	Trerf1	Krt20	Zbtb40
Acy3	Ttf1	Krt5	Zbtb41
Acyp1	Ubp1	Lgals3	Zbtb44
Adam28	Usf2	Lmf2	Zbtb6
Adam9	Ybx1	Ly6d	Zfp41
Adamdec1	Zbtb1	Lypd8	Zfp64
Adamts15	Zbtb10	Mal	Zfp90
Adar	Zbtb20	Mastl	Zfp91
Adarb1	Zbtb22	Melk
Add1	Zbtb25	Mki67
Adgre5	Zbtb34	Mphosph9
Adgrg1	Zbtb38	Muc5ac
Adgrl2	Zbtb4	Narf
Adra2a	Zbtb42	Ndufa12-ps
Adssl1	Zbtb43	Nid2
Afap1	Zbtb45	Npb
Aff4	Zfp2	Nusap1
Agfg2	Zfpm1	Oasl2
Aggf1	Zfx	Pard6g
Agl	Zglp1	Pde5a
Agmo	Zhx1	Pdk4
Ago1	Zhx2	Phgr1
Ago4	Zhx3	Phlda1
Agpat2	Zkscan3	Pknox1
Agr2	Zkscan7	Plk1
Agtrap	Zkscan8	Plxnc1
Ahcyl1	Zscan20	Polh
Ahcyl2	Zscan21	Prc1
AI463229	Zxdc	Prex1
AI467606		Prr11
AI837181		Prr15
Aifm2		Psrc1
Airn		Pvt1
Ajuba		Racgap1
Ak4		Rep15
Akap10		S100a10
Akap11		S100a14
Akap13		Sapcd2
Akap8l		Sass6
Akap9		Sectm1b
Akirin1		Serpinb5
Alas1		Sgo2a
Alcam		Sh3rf2
Aldh16a1		Ska3
Alg12		Slc16a5
Alkbh2		Slc26a6
Alkbh7		Slc5a5
Als2		Smim38
Als2cl		Sox13
Amacr		Sptssb
Ambra1		Srbd1
Amdhd1		Srgap2
Amfr		Stc2
Amhr2		Stil
Amigo3		Suv39h2
Ammecr1		Tcirg1
Ampd3		Tff1
Anapc1		Tinf2
Anapc10		Tmem91
Anapc4		Tmod4
Angel2		Tnik
Angptl1		Tnni2
Angptl2		Tpm2
Ank3		Tpx2
Ankle2		Trp53i11
Ankmy2		Tube1
Ankra2		Ube2c
Ankrd10		Unc5b
Ankrd17		Vstm5
Ankrd44		Washc4
Ankrd46		Wrap53
Ankzf1		Xlr4b
Ano6		Zfp599
Anxa11		Zfp811
Anxa5		Zfp850
Ap1b1		Zmiz1os1
Ap4b1		0610010K14Rik
Ap5m1		2700099C18Rik
Ap5s1		4930513N10Rik
Ap5z1		4930579G24Rik
Apba3		Aaas
Apbb1		Abcc3
Apbb2		Acap3
Apex2		Anapc15
Aph1a		Ankle1
Aplp2		Anp32e
Apmap		Anxa1
Apoa1		Anxa2
Apol7a		Anxa3
App		Arhgap11a
Appl1		Asf1b
Appl2		Atad2
Aqp4		Atm
Aqp5		Aurkb
Aqr		BC055324
Arap1		Bard1
Arf1		Birc5
Arf3		Brca1
Arf4		Brca2
Arfgap2		Bub1
Arfip1		C2cd4a
Arhgap1		Cbr3
Arhgap12		Ccdc34
Arhgap21		Ccnb2
Arhgap27os2		Cdc25b
Arhgap28		Cdc25c
Arhgap29		Cdc42ep2
Arhgap44		Cdca2
Arhgap6		Cdca3
Arhgef1		Cdca5
Arhgef10		Cdca8
Arhgef10l		Cdk1
Arhgef12		Cdkn2c
Arhgef3		Cenpa
Arhgef38		Cenpc1
Arhgef6		Cenph
Arhgef9		Cenpi
Arid1b		Cenpk
Arid3b		Cenpm
Arid4b		Cenpn
Arid5a		Cenpp
Arl13b		Cenpq
Arl15		Cenpt
Arl2bp		Cenpu
Arl4a		Cenpw
Armc10		Cep192
Armc8		Ces1g
Armc9		Ces2a
Armcx1		Ces2c
Armcx4		Cgas
Armcx5		Chtf18
Arnt		Cit
Arntl		Ckap2
Arpc1b		Ckap5
Arrb1		Cmc2
Arrdc1		Cntln
Arrdc2		Cntrob
Arsa		Cyp2c66
Arsg		Ddc
Arsk		Ddx11
Arvcf		Ddx39a
As3mt		Diaph3
Asah1		Dlgap5
Asap1		Donson
Asap2		Dsn1
Asb1		E2f7
Ascc1		E2f8
Ash2l		Efcab11
Asph		Elovl6
Aspscr1		Eme1
Ass1		Epb41l2
Aste1		Ercc6l
Atad1		Esco2
Atat1		Esf1
Ate1		Espl1
Atf2		Ethe1
Atf7		Ets1
Atg10		Exo1
Atg2b		Ezh2
Atg4d		Fam3b
Atl3		Fam83d
Atmin		Fanca
Atp13a3		Fanci
Atp1a1		Fbxo5
Atp1b1		Fdxacb1
Atp2a3		Foxm1
Atp2b1		G6pdx
Atp2c1		Gen1
Atp6ap2		Gins3
Atp6v0a1		Gldc
Atp6v0e		Gm10603
Atp6v1b2		Gm13205
Atp6v1e1		Gm13657
Atp6v1g1		Gm4204
Atp7b		Gm43609
Atp8a1		Gm45153
Atp8b1		Gm45264
Atp9a		Gm5160
Atrn		Gm7722
Atrx		Gsdma2
Atxn7		Gstm3
AU040320		Gtf2h1
AV099323		H1f10
Awat2		H2ax
Azi2		H4c9
Azin1		Haspin
B130024G19Rik		Hdhd3
B230303O12Rik		Hjurp
B230307C23Rik		Hmgb2
B230322F03Rik		Hnrnph2
B4galt1		Igsf9
B4galt2		Il33
B9d2		Incenp
Bace2		Jag2
Bach1		Jpt1
Bad		Kif15
Baiap2l1		Kif18b
Banp		Kif20a
Batf		Kif20b
Baz2b		Kif4
Bbs1		Kif5c
Bbs12		Knstrn
Bbs5		Kntc1
Bbs7		Lin54
Bbs9		Lin9
BC016579		Lmnb1
BC025920		Lmtk3
Bcar3		Lockd
Bcas1		Lonrf3
Bcdin3d		Lrrc40
Bche		Macc1
Bcl2		Mad2l1
Bcl2l14		Marcks
Bcl6		Mars2
Bcl7a		Matn3
Bcl7b		Me1
Bcl9		Med18
Bclaf3		Mgme1
Bco2		Mir5136
Bcr		Mis18bp1
Bend3		Mlkl
Bend5		Mms22l
Bex4		Mnd1
Bfar		Mns1
Bicral		Mogat1
Bik		Mtfr2
Birc3		Mucl3
Blcap		Mxd3
Blnk		Myb
Bloc1s1		Myef2
Bloc1s3		Myo5a
Bloc1s5		Myof
Bmp8a		Ncapd2
Bmpr2		Ncapg
Bmt2		Ncapg2
Bmyc		Ncaph
Bnip3		Ndc1
Bpifb1		Ndc80
Bptf		Nde1
Brd3os		Neil3
Brf1		Nek2
Bri3		Neurl1b
Brpf1		Nqo1
Brwd3		Nrarp
Bsn		Nsl1
Btbd1		Nt5dc2
Btbd10		Nucks1
Btbd6		Nuf2
Btbd7		Nup133
Btbd8		Nup155
Btbd9		Oip5
Btd		Palb2
C130013H08Rik		Parm1
C130050O18Rik		Parpbp
C1qtnf1		Pask
C1qtnf6		Pbk
C2cd3		Pcgf6
C330007P06Rik		Pclaf
C330018D20Rik		Pdlim7
Cab39		Pdss1
Cabcoco1		Pif1
Cables1		Pimreg
Cables2		Pkn3
Cacfd1		Plk4
Cacna1b		Polr1f
Cacnb1		Ppp1r14c
Cacnb3		Ppp2r5d
Cacul1		Psmc3ip
Calr3		Psph
Calu		Rad17
Camk1		Rad21
Camk2g		Rad51
Camk2n1		Rad51ap1
Camkk2		Rad54b
Camkmt		Rad54l
Camsap2		Rangap1
Camsap3		Rapgef4
Camta1		Rcc1
Camta2		Rfc4
Cant1		Ripk3
Capg		Rnf141
Capn6		Rnf26
Capns1		Rps19-ps6
Caprin2		Rpsa-ps11
Capsl		Rrm1
Carm1		Rrm2
Carmil1		S100a6
Cars2		Sgo1
Casd1		Shcbp1
Casp6		Ska1
Castor2		Ska2
Cavin1		Skp2
Cblb		Slc16a1
Cblc		Slc22a15
Cbx6		Slc26a9
Cc2d1b		Slc29a1
Ccdc112		Smc2
Ccdc12		Smc4
Ccdc125		Smg5
Ccdc126		Smg7
Ccdc138		Snx25
Ccdc14		Spag5
Ccdc157		Spata24
Ccdc163		Spc24
Ccdc173		Spc25
Ccdc22		Spdl1
Ccdc28a		Sprr1a
Ccdc32		Srxn1
Ccdc57		St6gal2
Ccdc61		Stmn1
Ccdc68		Sulf2
Ccdc71		Sult1d1
Ccdc90b		Suv39h1
Ccdc92		Suz12
Ccl27a		Syt8
Ccnd1		Tacc3
Ccnd2		Tedc1
Ccndbp1		Tiam1
Ccni		Tk1
Ccno		Tm4sf5
Ccny		Tmpo
Ccpg1os		Tnfrsf1b
Cd164		Top2a
Cd200		Traip
Cd24a		Trim59
Cd46		Trip13
Cd47		Troap
Cd59b		Ttk
Cd63		Tuba1b
Cd63-ps		Tubb5
Cd81		Tubg1
Cdc14a		Ube2s
Cdc42bpa		Ube2t
Cdc42ep3		Uevld
Cdc42se2		Ugdh
Cdh1		Vars
Cdip1		Vps13c
Cdk14		Vrk1
Cdk19		Vstm2b
Cdk5		Wdr44
Cdk6		Ybx2
Cdk7		Zbtb7c
Cdkal1		Zfp408
Cdkl5		Zfp91
Cdpf1		Zmym1
Cdr2		Zwilch
Cdr2l		mt-Rnr1
Cds1		2210009P08Rik
Cds2		2810408I11Rik
Cdyl		4930423D22Rik
Ceacam1		5430414B19Rik
Cebpa		AA465934
Celsr1		AB124611
Cemip2		AI506816
Cep162		Abcd3
Cep19		Adgrg2
Cep350		Akr1c14
Cep68		Alg13
Cep85l		Alg8
Cept1		Ankhd1
Cers2		Ano7
Cers4		Arhgef2
Cers5		Asf1a
Cetn2		Atad5
Cetn4		B3gnt7
Cfap298		Brip1
Cfap300		Calm1
Cfap410		Catsper4
Cfap69		Cbx1
Cfb		Cbx2
Cfdp1		Ccdc124
Cfi		Ccdc15
Cflar		Ccne1
Cggbp1		Ccne2
Cgnl1		Cdc45
Cgref1		Cdc6
Chad		Cdc7
Chd6		Cenps
Chd7		Cep128
Chd8		Chaf1a
Chd9		Chaf1b
Chdh		Chpt1
Chfr		Cks1b
Chic2		Clspn
Chil4		Cracdl
Chmp1a		Cwf19l1
Chmp2b		Cyp3a13
Chmp3		D030056L22Rik
Chmp4b		D230049E03Rik
Chmp5		Dck
Chn1		Dctpp1
Chrac1		Ddx55
Chrm1		Dhfr
Chrm3		Dna2
Chrna1os		Dnaaf2
Chst10		Dnajc9
Chst15		Dscc1
Chuk		Dtl
Cib1		Dtymk
Cibar1		Dut
Cited4		Eif1ad
Ciz1		Eldr
Ckap4		Elmo1
Clasrp		Exosc2
Clba1		Fam111a
Clcc1		Fignl1
Clcn7		Fmnl3
Cldn12		Gclm
Cldn18		Gid8
Cldn22		Gins2
Cldn23		Gm11942
Cldnd1		Gm27029
Clec16a		Gm42798
Clint1		Gm43560
Clk2		Gm43581
Clk4		Gm47694
Clmn		Gm47813
Clstn1		Gm5141
Clta		Gm6069
Cltc		Gm6158
Clu		Gm7432
Cmpk2		Gm7450
Cmtm6		Gm7502
Cmtm8		Gm9843
Cmtr1		Gtf2e2
Cnnm3		H2az1
Cnot2		Haus4
Cnot4		Haus5
Cnp		Hdgf
Cnpy4		Hells
Cobl		Hirip3
Cobll1		Hmgn2
Cog5		Hpf1
Col16a1		Hsd11b2
Col20a1		Hspb6
Col27a1		Inip
Col4a1		Itgb3bp
Col4a2		Kank1
Col9a3		Kazald1
Colca2		Kif5b
Colgalt1		Kpnb1
Commd10		Larp1
Commd2		Leo1
Commd4		Lgals2
Commd7		Lig1
Comt		Lmnb2
Copb1		Lmo1
Copg2		Lrr1
Coq8a		Lsm2
Coro1b		Lsm3
Coro7		Lsm8
Cox7a2l		Mcm10
Cpd		Mcm5
Cpeb4		Mcm8
Cplane1		Me2
Cpm		Memo1
Cpn1		Mlh1
Cpne3		Mpc1-ps
Cpq		Mre11a
Cpsf3		Muc4
Cpsf7		Mx1
Cpt1a		Ncapd3
Cracr2b		Ncaph2
Crb3		Neto2
Creb3l1		Nexmif
Creb3l4		Nop2
Crebbp		Nrm
Crebl2		Nsd2
Crebrf		Nudc
Creld1		Nup85
Crem		Oas1g
Crim1		Orc1
Cript		Otud6b
Crlf3		P3h4
Crnkl1		Pcna
Crot		Pgam5
Crtap		Pgk1
Crtc2		Phf19
Crybg3		Pigf
Cryl1		Plac9a
Cryz		Pmf1
Cryzl2		Pola1
Csf2ra		Pole
Csgalnact1		Ppan
Csk		Ppp1r27
Csnk1g1		Prim1
Csrnp2		Prim2
Csrp2		Prpf31
Cstb		Psat1
Ctdsp1		Psip1
Ctdsp2		Ptms
Cthrc1		Pycard
Ctif		Rab21
Ctnnbip1		Rab26os
Ctps2		Rad18
Ctsd		Ran
Ctsf		Ranbp3
Ctsh		Rbl1
Ctsl		Recql4
Ctso		Rfc5
Ctsz		Rfk
Cttn		Riox1
Cttnbp2nl		Rpa1
Cul1		Rpsa-ps10
Cul2		Rrp1b
Cul9		Rtel1
Cutal		Rtl3
Cutc		Sf3b5
Cwc27		Sfta2
Cwf19l2		Sh3pxd2a
Cxadr		Shtn1
Cyb561		Slc25a46
Cyb561a3		Slc35g1
Cyb5r3		Slfn9
Cyba		Spire2
Cyld		Stip1
Cyp2c23		Syce2
Cyp2d26		Sympk
Cyp2s1		Syt16
Cyp4f16		Tff2
Cyp4f17		Thsd4
D030028A08Rik		Ticrr
D11Wsu47e		Timeless
D130017N08Rik		Tnn
D130020L05Rik		Tomm40
D16Ertd472e		Tst
D630039A03Rik		Ttf2
D6Wsu163e		Twnk
D930020B18Rik		Tyms
Daam1		Tyw1
Dab2ip		Uhrf1
Dagla		Upk1a
Dapk3		Usp1
Dazap2		Utp14a
Dbnl		Wdhd1
Dbp		Wdr62
Dcaf15		Wdr76
Dcaf4		Wdr90
Dcaf5		Xkr9
Dcaf7		Zfp940
Dclre1a		Zgrf1
Dcp1a		Zpr1
Dcp1b		2610318N02Rik
Dctn4		9130017K11Rik
Dcun1d2		9630010A21Rik
Dcun1d3		Abca7
Dcun1d4		Adrm1
Ddb2		Aida
Ddhd1		Aimp2
Ddi2		Ak6
Ddr1		Arpc5l
Ddx47		Atp5g1
Ddx51		Atp8a2
Ddx59		Atr
Ddx6		Bag4
Ddx60		Bicc1
Decr1		Bola2
Decr2		Btf3l4
Dedd		Cap2
Denn2b		Cbr1
Dennd10		Cbwd1
Dennd1a		Cbx5
Dennd3		Ccnh
Dennd4c		Cct7
Dennd5a		Cdkn2aipnl
Depp1		Cdv3
Desi1		Cep135
Dffa		Cep20
Dgcr2		Cep76
Dgke		Cep95
Dgkq		Chchd1
Dguok		Chek1
Dhps		Cinp
Dhrs3		Cisd1
Dhrs4		Cldn7
Dhx34		Cmss1
Dhx57		Coa6
Dhx8		Cops6
Dip2a		Cpt2
Dip2b		Cwc15
Dis3l2		Cycs
Dlg1		Dapk2
Dmxl1		Dhx37
Dnaaf5		Dock3
Dnaja4		Dph2
Dnajb2		Dtwd2
Dnajb5		Dynll1
Dnajc10		E2f1
Dnajc17		ENSMUSG00002076354
Dnajc22		Eefsec
Dnal4		Eif2s1
Dnd1		Eif3a
Dock5		Eif3b
Dock9		Eif3c
Dph5		Eif3d
Dph7		Eif3g
Dpy19l1		Elof1
Dpy19l4		Emc8
Dqx1		Exosc7
Dstyk		Fabp5
Dtna		Fancb
Dtnb		Fen1
Dtnbp1		Fuom
Dusp12		Galnt1
Dusp14		Gemin6
Dusp16		Gfer
Dusp23		Gins1
Dusp3		Gm11964
Dusp5		Gm15545
Dusp7		Gm20667
Dvl2		Gm21781
Dxo		Gm34961
Dync1li2		Gm43200
Dync2i1		Gm44567
Dync2li1		Gm49336
Dynlt2b		Gm49700
Dyrk1a		Gm7863
Dyrk1b		Gm8250
Dzip1l		Gsap
E130008D07Rik		Gspt1
E130311K13Rik		Hgh1
Ebag9		Hrob
Ebpl		Hs2st1
Ece1		Idh3a
Ech1		Ifrd2
Echdc3		Igsf8
Echs1		Il18bp
Eci2		Ipo9
Edc3		Ireb2
Edn2		Kat2a
Eef1akmt4		Kctd9
Eef2		Kpna1
Eef2kmt		Letm1
Eepd1		Lsm6
Efcab12		Lyar
Efcab14		Matn2
Efcab7		Mdk
Efhd2		Mdm1
Efna4		Med21
Efr3a		Mmachc
Ehbp1		Mpv17l2
Ehf		Mrm2
Ehmt1		Mrpl15
Eif1-ps1		Mrpl18
Eif2ak4		Mrps14
Eif3f		Mybl2
Eif4ebp2		Mycbp
Eif4g3		Naa50
Elac1		Nap1l1
Elk1		Nap1l4
Elmo3		Ndufaf4
Elovl7		Ndufb6
Emb		Ndufb7
Emilin1		Nfyb
Eml1		Nhp2
Eml2		Noc3l
Emsy		Nop10
Enc1		Nup210
Endog		Nup35
Endov		Nup43
Eno3		Nus1
Enox2		Oas2
Enpp4		Ola1
Enpp5		Pa2g4
Entpd6		Parp1
Ep300		Patz1
Ep400		Pbdc1
Epas1		Pbrm1
Epb41l4a		Pcdhb4
Epb41l4b		Pdgfrl
Epc2		Pfas
Epcam		Phf5a
Epg5		Pold2
Epha4		Pomt1
Ephb3		Ppat
Ephx4		Pphln1
Epn2		Ppp1r11
Eps15l1		Pradc1
Eps8l1		Psmc3
Eps8l2		Psmc4
Eps8l3		Ptrh2
Epsti1		Rabggtb
Erap1		Rbks
Erbb3		Recql
Erbin		Rnaseh2c
Ercc4		Rnf126
Ercc6		Rnf145
Erg28		Rpp25l
Erich2		Rrs1
Erich2os		Rtn3
Erlin1		Septin11
Erlin2		Sipa1
Ern2		Slc25a14
Esco1		Sntg2
Espn		Snx3
Esrp1		Sox12
Esrra		Srpk1
Esrrg		Stt3b
Esyt2		Tatdn2
Etv6		Tgm2
Evc2		Them6
Evi5l		Timm17a
Evl		Tmem189
Exd2		Triap1
Exoc2		Tspan4
Exoc6		Tubb3
Exoc6b		Tut1
Exog		Txnl1
Ext2		Ube2k
F2rl1		Ube2m
F5		Wdr12
Faap20		Wdr18
Fabp4		Wdr46
Fadd		Xpo4
Fads6		Xpo5
Faf2		Xrcc2
Fam102a		Ybx3
Fam107b		Ywhae
Fam110b		Zc3h15
Fam114a1		Zcwpw1
Fam117b		Zdhhc3
Fam118b		mt-Tl1
Fam120b		Slc22a27
Fam13b		0610009B22Rik
Fam151b		A730091E23Rik
Fam160b2		Abcc4
Fam189b		Alms1
Fam20b		Ankrd52
Fam210b		Atg4b
Fam234b		Ccdc9
Fam241a		Ccnc
Fam241b		Chpf
Fam3c		Ciapin1
Fam43a		Commd3
Fam53b		Ctcf
Fam76a		D430020J02Rik
Fam83e		D8Ertd738e
Fam83g		Daw1
Fam8a1		Dcun1d5
Fam98b		Dhcr7
Fam98c		Dnajc21
Fancc		Eef1e1
Fancf		Elp1
Farp1		Epdr1
Farsb		Ercc8
Fas		Exosc5
Fat1		Fam72a
Fbf1		Fn1
Fbh1		Ftsj3
Fbp2		Fyttd1
Fbxl17		Gabra2
Fbxl5		Gatad1
Fbxl8		Gemin2
Fbxo11		Get4
Fbxo25		Gm11224
Fbxo4		Gm13056
Fbxo42		Gm19426
Fbxo6		Gm40614
Fbxw4		Gm43637
Fbxw8		Gm43689
Fbxw9		Gm43852
Fcgrt		Gm43935
Fcho2		Gm45407
Fchsd1		Gm48961
Fchsd2		Gm49085
Fermt1		Gm6192
Ffar2		Gm7143
Fgfr2		Gmps
Fhod1		Gpi-ps
Filip1l		Gpr161
Fip1l1		Gramd2
Fkbp1a		Grwd1
Fkbp7		Gtpbp10
Fkbp9		Hat1
Flcn		Icosl
Flii		Ifit1
Flot1		Ints3
Flot2		Jrk
Flt3l		Kti12
Flvcr1		Lacc1
Flywch1		Lin7c
Flywch2		Llph
Fmn1		Lrrc20
Fmnl2		Lsm12
Fmo5		Luc7l
Fnbp1l		Lyve1
Fndc10		Macrod2
Fndc3b		Mkrn2os
Fnip1		Nme1
Foxa1		Nubp2
Foxa3		Nudt15
Foxj2		Nufip1
Foxj3		Osgin1
Foxk2		Pcbp1
Foxn3		Pole3
Foxo1		Polr1d
Foxo3		Polr1e
Foxo4		Polr2j
Foxp1		Ppp1cb
Fpgt		Psmb5
Fras1		Psmd12
Frat1		Psmf1
Frk		Pxmp4
Frmd4b		Rab10
Frmd8		Rad51c
Frrs1		Rangrf
Fryl		Rbbp8
Fubp3		Rbm45
Fut11		Rdh7
Fut2		Rdx
Fut4		Reep6
Fut8		Rmi2
Fut9		Rwdd1
Fuz		S1pr5
Fxr2		Sacm1l
Fxyd3		Sap30bp
Fyco1		Sap30l
Fzd1		Sh3bgr
Fzd3		Sigmar1
Fzd6		Slc12a5
Fzd7		Snrnp70
Fzd8		Snx18
G3bp2		Spout1
G730003C15Rik		Taok2
Gaa		Tatdn1
Gabarapl1		Tead1
Gabpb1		Tead4
Gabpb2		Tedc2
Gal3st1		Tle5
Galc		Tmeff1
Gale		Tmem126a
Galk2		Tpd52l2
Galnt10		Txnrd2
Galnt3		Ube2j2
Galnt4		Vcpkmt
Galnt5		Wdcp
Galnt7		Wdr74
Galntl6		Xpnpep3
Gamt		Zdhhc16
Ganc		Zfp335
Garnl3		Zfp706
Garre1		Gm15159
Gas2		Gm15268
Gas2l1		Gm12152
Gas6		2210408F21Rik
Gas8		2310057M21Rik
Gata5		2410006H16Rik
Gata6		4930430F08Rik
Gatd1		9430081H08Rik
Gcc1		Adgra3
Gcc2		Agap3
Gcnt1		Bud13
Gcnt3		C130083A15Rik
Gde1		C430042M11Rik
Gdpd1		Ccdc43
Gdpd5		Cdk11b
Gfod1		Cep120
Gfpt1		Cep290
Gfus		Cep41
Gga1		Chml
Ggct		Crbn
Ggt1		Csnk1g2
Gigyf1		Csnk2a1
Ginm1		Daglb
Git2		Ddx28
Gjb2		Dot1l
Gk5		Dpm1
Glg1		Dpp9
Glis3		Fam126b
Glt8d1		Fam204a
Glul		Fance
Glyctk		Fastkd5
Gm10033		Fbxo46
Gm10080		Flad1
Gm10275		Gm10073
Gm10415		Gm11373
Gm10461		Gm15860
Gm10575		Gm15879
Gm10767		Gm17541
Gm11131		Gm20731
Gm11724		Gm26670
Gm11826		Gm43482
Gm12166		Gm45499
Gm12216		Gm47867
Gm12254		Gm5370
Gm12275		Gm5617
Gm12350		Gm6525
Gm12454		Gm7467
Gm13648		Gm8186
Gm13830		Gps2
Gm14023		Gtf2b
Gm14027		Hectd4
Gm14102		Hic1
Gm15411		Homer2
Gm15651		Il15ra
Gm15706		Kctd3
Gm15853		Kpna4
Gm15892		Lancl3
Gm16062		Lif
Gm16136		Lig4
Gm16143		Lrfn1
Gm16326		Lyrm1
Gm16845		Lzic
Gm16973		Map4k2
Gm17025		Med14
Gm17251		Mpp2
Gm17354		Mtfp1
Gm17655		Mtrr
Gm17752		Neurl4
Gm17823		Nkap
Gm17981		Nr2c2ap
Gm18113		Ofd1
Gm20522		Phf11d
Gm20604		Pip4k2a
Gm20682		Piwil2
Gm20712		Ppp2r2d
Gm2415		Ppp2r3c
Gm30025		Ramac
Gm30794		Rgs3
Gm31597		Riok1
Gm32742		Rmc1
Gm33989		Rpl28
Gm34220		Rxra
Gm36266		Scnm1
Gm36757		Scoc
Gm37397		Serp2
Gm37436		Sfrp1
Gm37558		Slc43a2
Gm37677		Slco3a1
Gm3788		Slco4a1
Gm38021		Spsb3
Gm38066		Supt3
Gm38071		Tcte2
Gm38197		Tmie
Gm38359		Tsen54
Gm38394		Ttll10
Gm4017		Txnl4a
Gm4129		Tyw3
Gm42528		Ube2f
Gm42547		Zfp53
Gm42595		Medag
Gm42715		Syce1
Gm42820		Gm9618
Gm42888		1700040D17Rik
Gm42907		1700094D03Rik
Gm42979		1700102H20Rik
Gm43230		2410022M11Rik
Gm43237		2700097O09Rik
Gm43268		4930466K18Rik
Gm43371		Acsl6
Gm43379		Arl4c
Gm43457		Atcayos
Gm4356		Ccdc174
Gm43672		Cdk20
Gm43966		Cep126
Gm43984		Cep43
Gm44432		Cep97
Gm44913		Dnajc19-ps
Gm44985		Dus2
Gm45081		Fgfr1
Gm45120		Ftsj1
Gm45151		Gem
Gm45223		Gm15542
Gm45353		Gm21284
Gm45457		Gm30122
Gm45495		Gm45464
Gm45534		Gm47797
Gm45871		Gm48653
Gm46560		Gm48771
Gm4675		Gm50340
Gm47138		Gm5425
Gm47204		Gm6402
Gm47405		Gm6474
Gm48226		Gpr155
Gm4833		Hopx
Gm48551		Hoxc4
Gm48766		Inha
Gm48768		Lnpk
Gm48838		Ly6g6e
Gm49359		Mast1
Gm49376		Mc1r
Gm49417		Mrpl23-ps1
Gm49797		Mto1
Gm49883		Mx2
Gm50012		Pck2
Gm50431		Pm20d2
Gm5148		Polr3a
Gm53012		Rad9a
Gm6440		Rcor2
Gm6563		Rp2
Gm6658		Rtraf-ps
Gm7008		Sema4g
Gm7072		Slfn4
Gm7589		Taco1
Gm8130		Thap2
Gm8172		Tmem243
Gm8566		Top3a
Gm8692		Tpbg
Gm8960		Ttll5
Gm9768		Zbtb40
Gm9776		4930532G15Rik
Gm9888		8430406P12Rik
Gm9905		8430429K09Rik
Gmeb1		A930001C03Rik
Gna14		Arid3a
Gnal		Atp4b
Gnb2		Atrip
Gne		B3gnt9
Gng11		Carns1
Gng7		Ccdc142os
Gnl2		Ccdc189
Gnpda1		Clcn6
Gnpda2		Crabp2
Gns		Ddah2
Golga4		Ddx20
Golga5		E130102H24Rik
Golim4		Efnb3
Golm1		Eif2b2
Golm2		Eif4e
Golph3		Etf1
Gon4l		Exph5
Gopc		Fsbp
Gorasp1		Gm10382
Gosr1		Gm10655
Gp9		Gm20324
Gpat3		Gm26714
Gpatch8		Gm28557
Gpbp1		Gm37652
Gpbp1l1		Gm43696
Gpc3		Gm47652
Gpc4		Gm48840
Gpcpd1		Gmeb2
Gpi1		Gpatch3
Gpkow		Gpn2
Gpld1		Gtdc1
Gpm6a		H3c1
Gpr107		Ier5
Gpr146		Ifi27
Gpr160		Igfbp3
Gpr39		Il15
Gprasp1		Ino80dos
Gprc5b		Inpp5f
Grb7		Kalrn
Greb1l		Kank2
Grem2		Kazn
Grhl2		Kcnj16
Grin2d		Krt80
Grk2		Lama5
Grn		Lnx2
Grpel2		Lrrn1
Grtp1		Map7d1
Gsdmd		Mkrn2
Gse1		Mlxipl
Gstm4		Mpdz
Gstm5		Mtcp1
Gstm6		Palld
Gstm7		Pcif1
Gstp2		Phtf1os
Gstt2		Pkp4
Gtf2a2		Ppp2cb
Gtf2h2		Recql5
Gtf3c3		Rpl10
Gtf3c5		S1pr2
Gtpbp2		Sbk1
Gys1		Sfmbt1
H2-DMa		Shld3
H2-DMb1		Sirpa
H2-Q4		Slc35e2
H2-T23		Smarcal1
H2aw		Sos2
H6pd		Tead2
Hace1		Tspan5
Hadh		Ttyh2
Hbp1		Yae1d1
Hdac1		Zfc3h1
Hdac3		Zmynd10
Hdac4		Zranb3
Hdac7		4833421G17Rik
Heatr5b		2900060B14Rik
Hebp1		9830166K06Rik
Hebp2		Adamts1
Helb		Aldh3b1
Helz		Bud31
Herc3		Cel
Herc4		Cspg4b
Herc6		Cst6
Herpud2		E030022I16Rik
Hes1		Ehd1
Hes6		Fam166a
Hexa		Fam227a
Hexb		Gm12703
Hexim2		Gm26737
Hey1		Gm31834
Hgfac		Gm38014
Hgsnat		Grk4
Hilpda		Kbtbd8
Hint3		Kctd12
Hivep1		Kif3b
Hivep3		Ppp1r15b
Hltf		Slc9a3r1
Hmg20a		Snord118
Hmg20b		Surf6
Hmgcl		Tes
Hmgn1		Ubxn2a
Hmgxb4		Upf2
Hmox1		Vim
Hmox2		Akr1d1
Hnf1aos2		S100b
Hnf1b		3110056K07Rik
Hnf4a		Adamts9
Hoga1		Ahr
Homer1		Akirin2
Homer3		Alg10b
Homez		Anxa4
Hook2		Apobec3
Hps1		Arap2
Hps3		Arhgef7
Hps4		Arid1a
Hras		Arl6ip5
Hs1bp3		Asb7
Hsd17b11		Atf7ip
Hsd17b4		Atp7a
Hsdl2		Auts2
Hspa1a		Bid
Hspa1b		Cabin1
Hspbap1		Camk2d
Hspg2		Ccdc88c
Htra3		Cd9
Iba57		Cilk1
Icam1		Cnot7
Ice1		Commd8
Ice2		Cox15
Icmt		Crocc
Idi1		Cyth1
Ids		Ddit4l
Idua		Dynll2
Ifi35		Dyrk2
Ifih1		Eif2ak2
Ifngr2		Elk4
Ift122		Exo5
Ift140		Fblim1
Ift57		Fbxo21
Ift81		Fbxo38
Ift88		Flrt3
Igf2bp2		Foxred1
Igf2r		Galnt12
Igip		Gramd4
Igsf5		Gsk3b
Igsf9b		Heatr5a
Igtp		Hip1r
Ikbke		Katnip
Ikzf4		Kdm7a
Ikzf5		Kitl
Il10rb		L3hypdh
Il13ra1		Lnpep
Il17ra		Lpp
Il1rap		Map3k1
Il6st		Mbd4
Ilvbl		Med23
Impact		Mga
Inafm1		Mindy1
Inafm2		Mrps6
Inf2		Naa35
Ing2		Nfib
Ing5		Notch1
Ino80b		Nrip1
Inpp1		Numa1
Inpp4a		Nup153
Ints7		Ovca2
Ints8		Pacs2
Ip6k1		Papolg
Ipo13		Pcgf5
Ipp		Pdia5
Iqank1		Phf6
Iqce		Phtf1
Iqcg		Pkig
Irak1bp1		Prrg1
Irak4		Ptch1
Irf2		Rab5b
Irf2bp1		Rasa1
Irf2bp2		Rbm22
Irf2bpl		Rbm27
Irf8		Rce1
Irf9		Scnn1a
Irgm1		Septin8
Irx5		Sergef
Isg15		Sertad4
Isg20		Setd1a
Isl1		Shq1
Itch		Sipa1l3
Itga5		Slc15a4
Itga6		Slc22a23
Itgav		Slc25a10
Itgb1		Slc25a17
Itgb4		Smim15
Itgb5		Smurf2
Itm2c		Snx2
Itpk1		Spred1
Itsn1		Stk24
Itsn2		Strn
Ivd		Supt20
Ivns1abp		Tada3
Iyd		Tceanc2
Izumo4		Thoc2
Jade2		Tmprss4
Jag1		Tnrc18
Jak1		Top2b
Jak2		Tor3a
Jrkl		Trrap
Kansl1		Tsc22d4
Kansl1l		Uba7
Kantr		Wars
Kat6a		Wfdc2
Kat6b		Zdhhc23
Kat8		Zfp113
Kbtbd11		Zfp160
Kcne3		Zfp26
Kcnk1		Zfp280c
Kcnn4		Zfp317
Kcnq1		Zmynd8
Kctd1		Acat2
Kctd11		Acin1
Kctd12b		Aebp2
Kctd14		Arhgap24
Kctd2		Casp8
Kctd6		Cbfb
Kctd8		Cntrl
Kdelr2		Ctbp2
Kdf1		Dag1
Kdm3b		Dimt1
Kdm4b		Dtx3l
Kdsr		Eea1
Khdc4		Leprot
Khk		Map4
Kidins220		Mesd
Kif13a		Mier1
Kif1c		Mlxip
Kif21b		Ntn4
Kif3c		Pcyt2
Kif9		Pls1
Kifc2		Rcc2
Kifc3		Rps4l
Kit		Rras2
Kiz		Sbno1
Klc2		Scarb1
Klf12		Ski
Klf5		Slc4a2
Klhdc1		Slf2
Klhdc7a		Snhg8
Klhdc8b		Sptbn1
Klhl12		Stim1
Klhl13		Txndc12
Klhl15		AI597479
Klhl18		Abt1
Klhl24		Baz2a
Klhl3		Bex3
Klhl36		Brd3
Klhl42		Ccdc82
Klhl5		Cdc23
Klhl8		Ctnna1
Klk1		Cyb5b
Kmt2c		Dcp2
Kmt2d		Dcps
Kmt2e		Dnajc13
Kmt5b		Dsp
Kmt5c		Ears2
Krba1		Ephb4
Krcc1		Galm
Krt23		Hacl1
Ktn1		Hk1
Kxd1		Hnrnpa0
Lag3		Hnrnpm
Lamb1		Hsdl1
Lamb2		Idh1
Lamp2		Ifngr1
Lamtor3		Ldhd
Lasp1		Lima1
Lats2		Lrp5
Ldah		Lsm14a
Ldb2		Mast2
Ldhb		Mfsd14b
Ldlrad3		Mpzl2
Ldlrap1		Pank3
Lekr1		Pcyt1a
Lemd2		Pdcl3
Leng8		Pfn1
Letmd1		Pign
Lgmn		Plpp2
Lhpp		Pof1b
Lifr		Ppa2
Limd1		Prkaa1
Limk2		Prkcd
Lipa		Relch
Lipe		Samd9l
Liph		Selenow
Lipo3		Snip1
Lipt2		Spire1
Litaf		Sptan1
Llgl1		Srd5a1
Lmbr1		Steap1
Lmbrd1		Tbc1d4
Lonp2		Tbl1xr1
Lox		Tfcp2l1
Lpar2		Trip10
Lpcat1		Trp53
Lpcat2		Tut4
Lpgat1		Twsg1
Lpin1		Usf3
Lratd2		Vps13a
Lrba		Vps13d
Lrig2		Zc3hav1
Lrp1		2510039O18Rik
Lrp2		A430005L14Rik
Lrpap1		Abcb8
Lrrc1		Acyp2
Lrrc26		Adnp2
Lrrc27		Adsl
Lrrc31		Agpat4
Lrrc56		Akap1
Lrrc57		Ankrd28
Lrrc58		Apip
Lrrc61		Aqp11
Lrrc8b		Arhgap35
Lrrc8e		Arhgdia
Lsm10		Arhgef16
Lsr		Arpc2
Lta4h		Atpif1
Ltbp4		B230216N24Rik
Ltc4s		B4galt6
Lurap1l		Bloc1s2
Ly75		C030013C21Rik
Lyl1		Capza2
Lyn		Ccar1
Lyrm4		Cda
Lysmd2		Cdc14b
Lzts2		Celf1
Lzts3		Cnep1r1
Macf1		Cop1
Mad2l2		Crcp
Maf1		Ctdspl
Maged2		Cwh43
Mageh1		Cyfip1
Magi3		Cyrib
Magoh		Cyth3
Maml3		D5Ertd579e
Man2a1		Dazap1
Man2b2		Dok4
Manea		Dpysl2
Mansc1		Dync1i2
Map10		Egfr
Map1lc3b		Eml4
Map2k2		Enoph1
Map2k6		Erbb2
Map2k7		Fam120a
Map3k15		Far1
Map4k3		Fdx1
Map9		G2e3
Mapk1ip1		Gda
Mapk7		Gemin7
Mapkapk3		Git1
Mapkbp1		Glrx5
Marchf2		Gm37760
Marchf6		Gm4707
Marchf8		Gnai2
Marcksl1		Gpd1l
Marveld1		Grb14
Mast4		Gsto1
Mb21d2		Guf1
Mbip		H2bc21
Mblac2		Hadhb
Mboat2		Hnrnpf
Mbp		Hnrnpk
Mbtps1		Hpgd
Mbtps2		Iars2
Mcat		Id3
Mcu		Jakmip1
Mdfic		Katna1
Mdm4		Kif2a
Meaf6		Lcorl
Mecom		Lgals3bp
Mecp2		Lgr4
Med10		Lin52
Med13l		Lrrcc1
Med17		Macroh2a1
Med20		Map3k20
Med24		Map7
Med25		Mapk1ip1l
Med27		Mbd1
Mef2a		Mbd2
Megf6		Mief1
Mertk		Mtfmt
Mex3a		Myadm
Mex3b		Nacc1
Mfhas1		Naprt
Mfsd12		Nek7
Mfsd4a		Nemp1
Mfsd4b1		Nt5c2
Mfsd4b3-ps		Nudt21
Mfsd6		Otud4
Mfsd6l		Oxsm
Mfsd9		Pafah1b3
Mgat1		Pank1
Mgat3		Pank4
Mgat4a		Pea15a
Mgat4b		Pelp1
Mgat5		Ppp2r5c
Mgrn1		Ppwd1
Mgst2		Prelid2
Mib2		Prorp
Mical1		Prr13
Mical2		Prrc2c
Micall1		Pspc1
Micu1		Ptk7
Mid1ip1		Ptpn12
Mid2		Ptprd
Mier3		Rab27a
Mif4gd		Rabep1
Mindy4		Rffl
Minpp1		Rnaseh2b
Mios		Rock1
Misp		Rpgrip1l
Mkrn1		Rpia
Mlh3		Rps26-ps1
Mllt10		Rpsa-ps7
Mllt6		Scap
Mlph		Scly
Mmaa		Serinc5
Mmgt2		Sf3b3
Mmp14		Slc18b1
Mms19		Slc25a4
Mob1a		Ssna1
Mob3b		Stxbp5
Mob4		Tinagl1
Mocs1		Tlr4
Mok		Tmem138
Mon1a		Tmem39b
Mon1b		Tmppe
Morc2a		Tmsb10
Morf4l1		Tpm3
Morn1		Tpp2
Mov10		Tpst2
Mpg		Trappc10
Mphosph6		Ttc39b
Mprip		Tubgcp4
Mpv17l		Ubr5
Mpz		Uhrf2
Mpzl1		Usp47
Mpzl3		Usp7
Mras		Vegfd
Mrpl23		Zan
Mrpl44		Zc3h14
Mrpl50		Zcchc14
Mrpl52		5031439G07Rik
Mrrf		A130012E19Rik
Mrtfa		Abcg2
Msantd1		Abhd17b
Msi2		Acsl5
Msl2		Adam10
Msrb2		Adss
mt-Tt		Apex1
Mta1		Atf1
Mta2		Baz1a
Mta3		Bora
Mtch1		Bzw2
Mterf3		Cacybp
Mterf4		Capn1
Mtfr1		Capn13
Mthfd2l		Card19
Mthfs		Cask
Mtmr12		Cav2
Mtmr14		Ccdc58
Mtmr3		Ccdc77
Mtmr9		Cd2ap
Mtr		Cd3eap
Mtss1		Cdc42ep5
Mtss2		Cdin1
Muc6		Cep250
Mxd4		Cfap45
Mycbpap		Cideb
Mycl		Cmtm4
Mycn		Coro2a
Myh14		Crip1
Myh7		Cstf1
Myl12b		Cyp39a1
Mylip		D10Wsu102e
Myo15b		D830025C05Rik
Myo16		Dancr
Myo1h		Dcaf1
Myo5b		Ddx21
Myo6		Ddx41
Myo9a		Dlat
Myo9b		Dnajc11
Mysm1		Dnm1l
N4bp1		Dync1h1
N4bp2		E2f3
N4bp2l1		Efna5
N4bp2l2		Eftud2
Naa25		Eif4enif1
Naa80		Eif4h
Naaladl2		Elf4
Nab2		Emp2
Nacc2		Entpd5
Naga		Ermp1
Nagk		Fam133b
Nagpa		Fasn
Napb		Fbxo22
Napepld		Fmr1
Natd1		Gclc
Nbea		Gm15427
Nbeal1		Gm20045
Nbeal2		Gm37254
Ncbp3		Gm5791
Ncdn		Gm6368
Nceh1		Gm9887
Nck2		Gmnn
Nckap5l		Gon7
Ncmap		Gpaa1
Ncoa1		Gpc1
Ncoa2		Grk6
Ncoa3		Gss
Ncoa4		Gstcd
Ncor1		Hacd4
Ncstn		Haus8
Ndel1		Hmgb1
Ndnf		Hmgb3
Ndrg3		Hnrnpa2b1
Ndufs6b		Hnrnpab
Necap2		Hnrnpu
Nectin4		Hnrnpul1
Nedd9		Hnrnpul2
Nek1		Hs3st1
Nek3		Hs3st3b1
Nek4		Hsd17b12
Nek5		Hsf1
Nek8		Id1
Nek9		Il1r1
Nelfb		Ints14
Neo1		Iqgap2
Nepro		Itpripl1
Neu1		Jup
Nfkb1		Kdm1a
Nfkbie		Khdrbs1
Nfkbil1		Khsrp
Ngef		Kras
Nhlrc1		L1cam
Nhlrc2		Lrpprc
Nim1k		Mapk3
Ninj1		Mbnl1
Nipbl		Met
Nipsnap3b		Mettl5
Nisch		Mrm3
Nit1		Mrpl22
Nlgn2		Mrpl45
Nlk		Mtdh
Nlrc4		Mtrex
Nlrx1		Mybbp1a
Nme5		Myh9
Nmi		Nae1
Nmnat1		Net1
Nmnat3		Nfe2l2
Nop53		Nin
Nos1ap		Npm1
Nosip		Nsmce4a
Nostrin		Nup54
Noxo1		Obi1
Npas2		Ogfrl1
Npat		Pcnt
Npc2		Pdcd7
Npdc1		Pdik1l
Npepl1		Pdzd2
Npepps		Pear1
Nphp1		Phf7
Npm3		Plxnb2
Nptn		Pmm1
Npy1r		Polr1b
Nr0b2		Pop4
Nr1d2		Prdm9
Nr1h2		Pstk
Nr2c1		Ptgr1
Nr2c2		Pus7
Nr2f2		Raly
Nr3c2		Rhbdl2
Nr4a2		Rhebl1
Nr6a1		Rin2
Nradd		Rnf186
Nrbf2		Rpl13a
Nrbp2		Rps11-ps2
Nsmce3		Safb
Nsmf		Sart3
Nsun4		Scamp5
Nt5c		Sdcbp2
Nt5dc1		Selenoi
Nt5dc3		Sh3pxd2b
Nt5e		Slc25a24
Ntf3		Slc35d2
Nthl1		Slc6a6
Ntpcr		Slf1
Nub1		Slirp
Nudt12		Smad6
Nudt16l1		Snhg16
Nudt7		Snrnp48
Oas1c		Snrpb
Oat		Snrpb2
Oaz2		Snu13
Ocrl		Snx5
Odad1		Spats2l
Odf3b		Sptlc2
Ogfod1		Sqor
Ogfod3		Srrt
Ogfr		Sstr2
Oit1		Tbrg4
Olfr920		Telo2
Ophn1		Thumpd1
Oplah		Tnfaip8
Orai1		Tpr
Orai3		Tsen34
Osbpl6		Ubtf
Osbpl9		Upf1
Osgep		Usp25
Ostf1		Utp11
Otub1		Wdr5
Otud5		Ythdc2
Ovol2		Zc3h18
Oxr1		Zcchc8
P2rx6		Zdhhc21
P3h3		Zfp41
Pabpc1		Zfp865
Pabpc1l		1810037I17Rik
Pacc1		A930004D18Rik
Pacs1		Afdn
Pacsin3		Agfg1
Paf1		Ahnak
Pag1		Ak2
Paip1		Akap7
Pak6		Alyref
Pam		Ano9
Pam16		Ap2b1
Pan3		Apaf1
Panx1		Arl6ip1
Papss2		B4galnt1
Paqr4		Bag2
Paqr5		Bcl7c
Paqr6		Bcs1l
Paqr8		Brd8
Parn		Brip1os
Parp10		Bspry
Parp11		Btc
Parp12		Bub3
Parp3		Calml4
Parp4		Carhsp1
Parp9		Ccdc141
Patj		Cdc5l
Pbx1		Cdca4
Pbxip1		Cdk5rap2
Pcbp2		Cep83
Pcbp4		Chek2
Pccb		Cklf
Pced1a		Clic1
Pcgf2		Cmtm7
Pcm1		Coro1c
Pcmtd2		Cpsf4
Pcnp		Crybg1
Pcnx		Csnk2a2
Pcnx4		Cstf2
Pcsk7		Dek
Pcx		Dennd6a
Pcyox1		Dnmt1
Pde4d		Dnph1
Pde8a		Eif4a3
Pdgfd		Enpp1
Pdha1		Eri2
Pdia3		Ezr
Pdlim5		Fads3
Pdp2		Fam122b
Pds5b		Fam83c
Pdxdc1		Fancg
Pdxk		Fbln1
Pdzd8		Fgd6
Pdzk1ip1		Fkbp5
Peak1		Flna
Peg13		Flnb
Peli1		Gipc1
Per2		Gipc2
Pex1		Gk
Pex16		Gm17092
Pex26		Gm21399
Pfkfb2		Gm21596
Pfkl		Gm37101
Pfkm		Gm40309
Pga5		Gm42659
Pgap3		Gm4708
Pgghg		Gm5981
Pglyrp1		Gm7488
Pgm3		Gpx4
Pgpep1		H2az2
Phactr1		Hmgn5
Phactr2		Hp1bp3
Phc1		Hr
Phc3		Hspa14
Phf1		Hspd1
Phf12		Isy1
Phf2		Kcnj2
Phf21a		Kmt5a
Phf3		Kpna3
Phf8		Krt19
Phldb1		Lbhd1
Phldb3		Lbr
Phlpp1		Lgals4
Phlpp2		Lpar1
Phrf1		Lpcat4
Phyh		Maz
Pias3		Mboat1
Pias4		Mis18a
Pibf1		Mrnip
Pick1		Mylk
Pigc		Myo19
Pigh		Myo1a
Pigl		Neil1
Pigr		Ngdn
Pik3c2b		Nop58
Pik3c2g		Nop9
Pik3r1		Npnt
Pik3r2		Nptxr
Pik3r3		Nsrp1
Pik3r4		Nup62
Pink1		Nxt1
Pip4k2b		Pak1
Pip4k2c		Pald1
Pip4p2		Pdcd11
Pip5k1b		Pde1c
Pipox		Pds5a
Pisd		Pgap1
Pisd-ps1		Pgm2
Pja1		Pgp
Pkdcc		Picalm
Pklr		Piezo1
Pkn1		Plac8
Pkn2		Plek2
Pla2g15		Polr2a
Pla2g4a		Ptbp3
Pla2g6		Pwp2
Plbd2		Pygb
Plcb3		Ralgps2
Plcd3		Rdm1
Plcl1		Reep4
Pld1		Rfwd3
Pld2		Rhno1
Plekha3		Rnps1
Plekha6		Rock2
Plekha7		Rpf1
Plekhb2		Rpl27
Plekhd1		Selenoh
Plekhd1os		Senp1
Plekhg3		Sephs2
Plekhg6		Serpinb1a
Plekhh1		Sf3b4
Plekhm1		Sfpq
Plekhm2		Slc35d1
Plekho1		Slc52a3
Plin2		Smarca5
Plin3		Smc1a
Plk2		Smc6
Plod1		Smchd1
Plod3		Sp3
Plpbp		Srsf2
Plrg1		Sun2
Plscr3		Syne2
Plxna1		Tagln2
Pm20d1		Tbc1d1
Pml		Tbc1d31
Pmm2		Tcerg1
Pms1		Tent4a
Pms2		Tnk2
Pnck		Toe1
Pnkd		Tomm20
Pnpo		Topbp1
Pnrc2		Tpm1
Poc1b		Triobp
Poglut1		Tshz1
Poglut3		Tspan3
Pogz		Uba2
Polb		Uba3
Pold3		Unc13d
Pold4		Urb1
Poldip3		Urb2
Polr1c		Uspl1
Polr3b		Vars2
Pom121		Wdr89
Pomk		Wnk1
Pot1a		Xpo1
Pou5f2		Ywhah
Pou6f1		Ywhaz
Ppard		Zbtb41
Ppcdc		Zfp568
Ppfia1		Zfp689
Ppfibp1		1110038B12Rik
Ppfibp2		1810034E14Rik
Ppic		9130230N09Rik
Ppil3		Abi1
Ppip5k2		Akap8
Ppm1f		Arhgef40
Ppm1h		Arl16
Ppm1k		BC002059
Ppm1l		Bap1
Ppm1m		Bicdl1
Ppp1r12a		Bloc1s4
Ppp1r12c		Bmp2
Ppp1r13b		Bok
Ppp1r1b		Bst2
Ppp1r21		C530043K16Rik
Ppp1r26		Ccdc86
Ppp1r36		Cenpj
Ppp1r3e		Cenpl
Ppp1r9a		Cep152
Ppp2r1a		Cep57
Ppp2r2b		Cerk
Ppp3cc		Cnnm4
Pptc7		Ctr9
Pqlc3		Dbf4
Pramel12		Dctn6
Prdm16os		Depdc7
Prdx6		Dgat2
Prelp		Dnajc24
Prickle3		Dnmt3b
Prkag2		E130317F20Rik
Prkar2b		Efs
Prkce		Etaa1
Prkch		Evpl
Prkcsh		Fads2
Prkcz		Fam83b
Prkd3		Fbxl19
Prkn		Fhl2
Prkra		Frem2
Prmt2		Fzd5
Prnp		Gatad2b
Prodh		Glrx
Prom1		Gm3336
Pros1		Gm37606
Prpf38b		Gm42783
Prr14		Gm48146
Prr14l		Gm6210
Prr3		Gm9280
Prr5		Gpx4-ps2
Prrc1		Haus3
Prrc2b		Hcfc1
Prrg2		Hmces
Prss8		Inka2
Prxl2a		Kctd5
Prxl2b		Kctd7
Psap		Klf4
Pskh1		Klhl2
Psma8		Kmt2b
Psmb10		Ksr1
Psmd10		Lmo4
Psme1		Lrp4
Ptbp2		Mad1l1
Ptcd1		Men1
Ptdss2		Mvd
Ptges3l		Mvk
Ptgfrn		Mzt1
Ptp4a2		Nadsyn1
Ptpn13		Nasp
Ptpn2		Nbl1
Ptpn9		Ndrg2
Ptpra		Nectin1
Ptprf		Neurl3
Ptprk		Nmd3
Ptprs		Nol9
Ptpru		Nop14
Pts		Noxa1
Pttg1		Oasl1
Pura		Opa3
Pwwp3a		Pheta1
Pxn		Phlda3
Pxylp1		Plch1
Pygl		Plec
Pyurf		Poc1a
Qsox1		Pou2f1
R3hcc1l		Ppm1b
R3hdm2		Ppm1d
Rab11b		Ppp2ca
Rab11fip3		Prpf18
Rab12		Prpsap1
Rab13		Prrc2a
[truncated: 2,357 more rows]
