# Supplementary material for: Single-cell transcriptomics uncovers EGFR signaling-mediated gastric progenitor cell differentiation in stomach homeostasis
Source: Nat Commun. 2023 Jun 29;14:3750. doi: 10.1038/s41467-023-39113-0 (PMC10310803; doi:10.1038/s41467-023-39113-0)
Supplement: Supplementary file 7 — Supplementary Data 4 [file 41467_2023_39113_MOESM7_ESM.xlsx]

## Sheet: Sheet1
Supplementary Data 4. List of pseudotime dependent genes along the differentiation trajecctory from isthmus progenitor cells to neck cells in dataset 1
Group C	Group C (TFs)	Group D	Group D (TFs)
0610040B10Rik	Ahdc1	0610009L18Rik	Adnp2
1110032A03Rik	Atf5	0610012G03Rik	Aebp2
1110065P20Rik	Bach1	0610040J01Rik	Ahctf1
1300002E11Rik	Bcl6	1110004F10Rik	Ahr
1600012H06Rik	Camta2	1110038B12Rik	Akap8
1600020E01Rik	Ccdc17	1110038F14Rik	Ankzf1
1700019D03Rik	Cebpd	1110051M20Rik	Arhgap35
1700030K09Rik	Creb3	1110059E24Rik	Arid2
1700052K11Rik	Crebl2	1110059G10Rik	Arnt
1700088E04Rik	Crebzf	1190007I07Rik	Arntl
1700102H20Rik	Crem	1500015A07Rik	Atf1
1810007D17Rik	Cxxc4	1700001L05Rik	Atf6
1810010H24Rik	Cxxc5	1700008J07Rik	Atf7
1810017P11Rik	Egr3	1700016K19Rik	Atmin
1810019D21Rik	Elk3	1700019L13Rik	Atoh8
1810059H22Rik	Etv5	1700025G04Rik	Bach2
2010007H06Rik	Flywch1	1700037H04Rik	Bbx
2210404E10Rik	Foxa1	1700066M21Rik	Bhlhe40
2310001H17Rik	Foxd1	1700067K01Rik	Bptf
2310009B15Rik	Glis3	1700086O06Rik	Brf2
2310010J17Rik	Glmp	1700096K18Rik	Cbx2
2310030G06Rik	Hes1	1700123O20Rik	Cebpb
2610008E11Rik	Hmbox1	1810013L24Rik	Cebpg
2610044O15Rik8	Homez	1810030O07Rik	Cenpa
2700046A07Rik	Ikzf4	1810037I17Rik	Cenpb
2810013P06Rik	Irf1	1810058I24Rik	Cenps
2810414N06Rik	Irf2	2010001A14Rik	Cenpt
2900005J15Rik	Irx3	2010008C14Rik	Cenpx
2900076A07Rik	Isl1	2010204K13Rik	Cggbp1
3110045C21Rik	Klf12	2200002D01Rik	Champ1
3222401L13Rik	Klf15	2210009P08Rik	Cic
4632427E13Rik	Maf	2210016F16Rik	Clock
4633401B06Rik	Mbd4	2210016L21Rik	Creb1
4731419I09Rik	Mbnl2	2310011J03Rik	Ctcf
4833407H14Rik	Mecom	2310022A10Rik	Cux1
4833413G10Rik	Meis1	2310022B05Rik	Cxxc1
4921507P07Rik	Meis3	2310033P09Rik	Dbp
4930402H24Rik	Mitf	2310039H08Rik	Dnmt1
4930404N11Rik	Mnx1	2310040G24Rik	Dnttip1
4930412C18Rik	Msantd4	2310057M21Rik	Dr1
4930431P19Rik	Mxd4	2310061I04Rik	Drap1
4930481A15Rik	Mycn	2410002F23Rik	Eea1
4930518I15Rik	Ncoa1	2410004B18Rik	Elf1
4930522L14Rik	Nfat5	2410006H16Rik	Elf2
4930525G20Rik	Nfatc1	2410022M11Rik	Elf3
4930579K19Rik	Nfil3	2500004C02Rik	Elf4
4931406C07Rik	Nme2	2510002D24Rik	Elk4
4932438H23Rik	Npas2	2510009E07Rik	Erf
4933421O10Rik	Pbx1	2510039O18Rik	Esrrg
4933425M03Rik	Peg3	2610001J05Rik	Ets2
4933431E20Rik	Ppard	2610002M06Rik	Etv1
5031425E22Rik	Prdm16	2610035D17Rik	Etv3
5033406O09Rik	Preb	2610037D02Rik	Etv4
5330406M23Rik	Rora	2610306M01Rik	Etv6
5430405H02Rik	Rorc	2610318N02Rik	Fbxl19
5830428M24Rik	Runx2	2610507B11Rik	Fiz1
5930420M18Rik	Six5	2610528J11Rik	Fosl1
5930430L01Rik	Sox5	2700049A03Rik	Fosl2
6330415G19Rik	Sox9	2700097O09Rik	Foxa2
6430548M08Rik	Sp4	2700099C18Rik	Foxj2
8430406P12Rik	Spdef	2810001G20Rik	Foxj3
9030622O22Rik	Tcf12	2810004N23Rik	Foxk1
9130023H24Rik	Tet1	2810025M15Rik	Foxk2
9230112E08Rik	Tmf1	2810408I11Rik	Foxm1
9330121J05Rik	Zbed5	2810459M11Rik	Foxn2
9930021J03Rik	Zbtb10	2900026A02Rik	Foxn3
A130012E19Rik	Zbtb14	3010003L21Rik	Foxo1
A130051J06Rik	Zbtb18	3110001I22Rik	Foxo3
A230072E10Rik	Zbtb20	3110009E18Rik	Foxo4
A330023F24Rik	Zbtb24	3110040N11Rik	Foxo6
A330048O09Rik	Zbtb4	3110082I17Rik	Foxp1
A430018G15Rik	Zbtb42	3830406C13Rik	Foxp4
A430033K04Rik	Zfhx2	4632404H12Rik	Foxq1
A430035B10Rik	Zfp28	4632415L05Rik	Gabpa
A4gnt	Zfp30	4732490B19Rik	Gata4
A530020G20Rik	Zhx3	4833420G17Rik	Gata5
A930001A20Rik	Zkscan1	4833438C02Rik	Gata6
A930037H05Rik	Zkscan5	4921524J17Rik	Glyr1
AA986860	Zscan26	4930461G14Rik	Gmeb2
Abca5		4930503E24Rik	Gpbp1
Abca7		4930523C07Rik	Grhl2
Abcc10		4930526A20Rik	Hbp1
Abhd5		4930579G24Rik	Hivep1
Abtb2		4930589O11Rik	Hmga1
Acacb		4931414P19Rik	Hmga2
Acad10		4931428F04Rik	Hmgn3
Acad11		4932422M17Rik	Hsf1
Acbd3		4932438A13Rik	Hsf2
Acbd4		4933430L12Rik	Irf3
Acbd5		4933439C10Rik	Irf6
Accs		4933439K11Rik	Irf9
Ackr3		4933440N22Rik	Irx5
Acnat1		5031439G07Rik	Kat7
Acot11		5430416N02Rik	Kin
Acrbp		5530601H04Rik	Klf11
Acsl1		5730480H06Rik	Klf13
Acta2		5830448L01Rik	Klf16
Acvr1		6030458C11Rik	Klf3
Acvr1c		6030460B20Rik	Klf4
Acy1		6330403L08Rik	Klf5
Adam15		6330418K02Rik	Klf6
Adamts15		6330562C20Rik	Klf7
Adamtsl3		6720489N17Rik	Klf8
Adamtsl4		8030462N17Rik	Lcor
Adck1		8430430B14Rik	Lcorl
Adcy6		9130008F23Rik	Lin54
Adcy9		9130221H12Rik	Mafg
Adgrg1		9130230N09Rik	Max
Adgrl2		9130401M01Rik	Maz
Adhfe1		9430015G10Rik	Mbd1
Adm		9430038I01Rik	Mbd2
Adprm		9530053A07Rik	Mbd3
Afap1		9530068E07Rik	Mbd6
Afap1l1		9930104L06Rik	Mecp2
Afg1l		A430005L14Rik	Mga
Agl		A530084C06Rik	Mnt
Ago3		A930005H10Rik	Mterf4
Ago4		AA465934	Mtf1
Agr2		Aaas	Mtf2
Agr3		Aacs	Mxd3
Ahcyl2		Aagab	Mybl2
Ahdc1		Aak1	Myc
Ahi1		Aamp	Mynn
AI463229		Aar2	Myrf
AI480526		Aars	Mysm1
AI987944		Aars2	Nacc2
Aifm2		Aarsd1	Naif1
Airn		Aasdhppt	Ncoa2
Ak1		Aatf	Ncoa3
Akap11		AB124611	Nfatc3
Akap8l		Abca2	Nfia
Alcam		Abcb7	Nfib
Aldh1l1		Abcb8	Nfic
Aldh4a1		Abcc1	Nfix
Alg12		Abcc3	Nfkb1
Alg9		Abcc4	Nfkb2
Alkbh3		Abcc5	Nfx1
Alkbh4		Abcd3	Nfya
Alkbh6		Abcd4	Nfyb
Alpi		Abce1	Nfyc
Als2		Abcf2	Nkrf
Amd1		Abcg2	Nrf1
Amigo3		Abhd10	Ovol2
Amn1		Abhd13	Patz1
Amotl1		Abhd14b	Pcgf2
Angptl1		Abhd16a	Pcgf6
Angptl2		Abhd17a	Phf19
Ank3		Abhd17b	Phf20
Ankmy2		Abhd17c	Pin1
Ankrd16		Abhd4	Pitx1
Ankrd29		Abhd6	Pknox1
Ankrd9		Abi1	Plagl1
Anks6		Abitram	Plagl2
Ano6		Abl1	Plscr1
Anxa6		Abl2	Pparg
Anxa9		Ablim1	Prdm10
Ap1m1		Abr	Prdm15
Ap3d1		Abraxas1	Prdm2
Ap3m1		Abt1	Prdm9
Ap5z1		Acaa1a	Prmt3
Apoa1		Acaa2	Prr12
App		Acaca	Pura
Appl2		Acad8	Purb
Aqp4		Acad9	Rara
Aqp5		Acadl	Rarg
Araf		Acadm	Rbak
Arap2		Acap2	Rbck1
Arcn1		Acat1	Rbpj
Arel1		Acat2	Rel
Arf4		Acbd6	Rela
Arfgap1		Acd	Rest
Arfip2		Ace	Rexo4
Arhgap27os2		Acer2	Rfx1
Arhgap29		Acer3	Rfx2
Arhgap44		Acin1	Rfx5
Arhgef10		Acly	Rfx7
Arhgef19		Aco1	Rlf
Arhgef37		Aco2	Rreb1
Arhgef9		Acot6	Runx1
Arid4b		Acot8	Rxra
Arid5b		Acot9	Safb
Arl1		Acox1	Safb2
Arl14ep		Acp1	Scmh1
Arl4a		Acp5	Setbp1
Arl4d		Acp6	Setdb1
Arl5b		Acsf3	Setdb2
Arl8a		Acsl3	Sgsm2
Armcx1		Acsl4	Ski
Armcx2		Acsl5	Smad1
Asb16		Acsm3	Smad3
Asb7		Acss1	Smad4
Atat1		Acss2	Smad5
Atf5		Actb	Smyd3
Atg13		Actl6a	Snapc2
Atg14		Actn1	Son
Atg16l2		Actn4	Sox12
Atg4a		Actr10	Sox13
Atg4d		Actr1a	Sox2
Atp10a		Actr1b	Sox21
Atp2b1		Actr2	Sox4
Atp5l		Actr3	Sp1
Atp6ap1		Actr6	Sp140
Atp6ap2		Actr8	Sp2
Atp6v0a1		Acvr1b	Sp3
Atp6v0a4		Acvr2b	Spen
Atp6v0b		Acy3	Srebf1
Atp6v0d1		Adal	Srebf2
Atp6v1a		Adam10	Srf
Atp8a1		Adam17	Stat1
Atrip		Adam22	Stat3
Atrn		Adam28	Stat6
Atxn7		Adam9	Tbp
AU040320		Adamdec1	Tbpl1
AW046200		Adap1	Tcf23
AW549877		Adar	Tcf3
Azgp1		Adat1	Tead1
B130024G19Rik		Adck2	Tead3
B230206L02Rik		Adcy2	Tef
B3gat3		Add1	Terf1
B4galt2		Add3	Tet2
B4galt7		Adgra3	Tet3
Bach1		Adgre5	Tfap4
Bag3		Adgrg2	Tfdp1
Bambi		Adgrg6	Tfe3
Baz2b		Adgrl1	Tfeb
Bbs1		Adh5	Tgif1
Bbs2		Adh7	Thap1
Bbs4		Adi1	Thap12
Bbs5		Adipor1	Thap2
Bbs9		Adipor2	Thap3
BC016579		Adnp2	Thap4
BC024978		Ado	Thap6
BC064078		Adora1	Thap7
Bcas1		Adpgk	Thrb
Bcl2		Adprs	Thyn1
Bcl2l14		Adrm1	Tigd2
Bcl6		Adsl	Tigd5
Bend5		Adss	Topors
Bet1l		Aebp2	Trafd1
Bex4		Aen	Trerf1
Bfar		Afdn	Tshz1
Bhlhb9		Afg3l1	Tshz3
Bicc1		Afg3l2	Ttf1
Bicd1		Afm	Ubp1
Bicral		Aftph	Usf1
Bik		Agap1	Usf2
Blzf1		Agap3	Usf3
Bmpr2		Agbl5	Vezf1
Bnip2		Agfg1	Wiz
Bnip3		Aggf1	Xpa
Bnip3l		Agk	Ybx1
Bpgm		Agmo	Yy1
Brms1l		Ago1	Zbed3
Brpf3		Ago2	Zbed4
Brwd1		Agpat2	Zbtb1
Btbd8		Agpat3	Zbtb2
Btg2		Agpat4	Zbtb22
Btg3		Agps	Zbtb33
C030014I23Rik		Agrn	Zbtb34
C030037D09Rik		Agtrap	Zbtb39
C230024C17Rik		Ahctf1	Zbtb41
C2cd2l		Ahcy	Zbtb43
C4b		Ahcyl1	Zbtb44
C920006O11Rik		Ahnak	Zbtb45
C9orf72		Ahr	Zbtb49
Cacna2d1		Ahsa1	Zbtb6
Cacnb3		Ahsa2	Zfat
Camk1		AI467606	Zfp1
Camk2n1		AI506816	Zfp41
Camta2		AI597479	Zfp90
Cant1		AI661453	Zfp91
Capg		Aida	Zfpm1
Capn6		Aifm1	Zgpat
Carnmt1		Aifm3	Zhx2
Casp9		Aig1	Zkscan3
Castor2		Aimp1	Zkscan8
Cat		Aimp2	Zscan12
Cbarp		Ajuba	Zscan21
Cbr2		Ak2	Zscan29
Ccdc116		Ak3	Zxdb
Ccdc125		Ak4	Zxdc
Ccdc134		Ak6	Zzz3
Ccdc149		Akap1
Ccdc159		Akap10
Ccdc17		Akap13
Ccdc174		Akap8
Ccdc180		Akip1
Ccdc28b		Akirin1
Ccdc68		Akirin2
Ccdc88a		Akr1a1
Ccdc96		Akr1b3
Ccdc97		Akr1c12
Ccl27a		Akr1c13
Ccnd2		Akr1c14
Ccng1		Akr1c19
Ccpg1os		Akr1e1
Cd164l2		Akr7a5
Cd200		Akt1
Cd24a		Akt1s1
Cd59a		Alad
Cd63		Alas1
Cd63-ps		Aldh16a1
Cdc42ep1		Aldh1a1
Cdc42ep3		Aldh3a1
Cdh20		Aldh3a2
Cdip1		Aldh5a1
Cdk17		Aldoc
Cdk18		Alg1
Cdk5rap3		Alg10b
Cdkl5		Alg13
Cdpf1		Alg14
Cdr2		Alg3
Cdr2l		Alg6
Cds1		Alg8
Ceacam10		Alkbh1
Cebpd		Alkbh2
Cela1		Alkbh7
Cemip2		Alkbh8
Cep162		Alms1
Cep85l		Als2cl
Cep95		Alyref
Cers4		Alyref2
Ces1f		Amacr
Cetn4		Amer1
Cfap126		Amigo1
Cfap45		Ammecr1
Cfap97		Ammecr1l
Cfi		Amot
Cgnl1		Ampd3
Cgref1		Amz2
Cgrrf1		Anapc1
Chad		Anapc10
Chd3		Anapc11
Chd6		Anapc15
Chdh		Anapc16
Chga		Anapc2
Chid1		Anapc4
Chit1		Anapc5
Chkb		Anapc7
Chm		Angel1
Chrm1		Angel2
Chrm3		Angptl4
Chst14		Ankdd1b
Cib2		Ankfy1
Cish		Ankib1
Ckap4		Ankle1
Clba1		Ankle2
Clcn3		Ankrd11
Clcn4		Ankrd12
Clcn7		Ankrd13a
Clec16a		Ankrd13b
Cln3		Ankrd13c
Clstn1		Ankrd17
Clstn2		Ankrd26
Cmpk1		Ankrd27
Cmtm8		Ankrd28
Cmtr1		Ankrd37
Cnksr3		Ankrd44
Cnnm2		Ankrd46
Cnpy2		Ankrd49
Coa4		Ankrd50
Cog1		Anks1
Cog6		Anks3
Cog7		Ankzf1
Col11a2		Anln
Col18a1		Ano1
Col20a1		Ano10
Col27a1		Ano9
Col4a1		Anp32a
Col4a2		Anp32b
Col4a5		Anp32e
Col9a3		Antkmt
Colca2		Anxa1
Copa		Anxa10
Cope		Anxa11
Coq10b		Anxa2
Coro2b		Anxa3
Cpe		Anxa4
Cpeb3		Anxa5
Cpeb4		Anxa7
Cplane1		Aoc2
Cpm		Ap1ar
Cpn1		Ap1g1
Cpq		Ap1m2
Cpxm1		Ap1s1
Crat		Ap1s3
Creb3		Ap2a1
Creb3l1		Ap2a2
Creb3l4		Ap2b1
Crebl2		Ap2m1
Crebrf		Ap2s1
Crebzf		Ap3b1
Crem		Ap3s2
Crim1		Ap4m1
Crip2		Ap4s1
Crtc3		Ap5b1
Csad		Ap5m1
Csgalnact1		Ap5s1
Csgalnact2		Apbb2
Cstf2t		Apc
Ctf1		Apeh
Cthrc1		Apex1
Ctif		Aph1a
Ctns		Aph1b
Ctsa		Api5
Ctsf		Apip
Ctsl		Aplf
Ctso		Aplp2
Cuedc1		Apmap
Cul7		Apob
Cul9		Apobec3
Cutal		Apool
Cx3cl1		Appbp2
Cxcl15		Aprt
Cxcr4		Aqp11
Cxxc4		Aqr
Cxxc5		Areg
Cyb561d1		Arf1
Cybc1		Arf2
Cyp2c23		Arf3
Cyp2c29		Arf5
Cyp2j6		Arf6
Cyp2r1		Arfgap2
Cyp3a11		Arfgef1
Cyp4f13		Arfgef2
Cyp4f17		Arfip1
Cyp4x1		Arfrp1
Cytip		Arhgap1
D17H6S53E		Arhgap10
D230025D16Rik		Arhgap11a
D330023K18Rik		Arhgap12
D430020J02Rik		Arhgap17
D630003M21Rik		Arhgap18
D630039A03Rik		Arhgap21
D6Ertd527e		Arhgap24
D730003I15Rik		Arhgap27
D730045B01Rik		Arhgap32
D830025C05Rik		Arhgap35
D930020B18Rik		Arhgap42
Daam1		Arhgap5
Dagla		Arhgdia
Dapk1		Arhgdib
Dcaf11		Arhgef1
Dcaf12		Arhgef10l
Dcaf12l1		Arhgef11
Dcaf6		Arhgef12
Dclre1c		Arhgef16
Dcp1b		Arhgef2
Dcxr		Arhgef3
Ddit4		Arhgef39
Ddo		Arhgef40
Ddrgk1		Arhgef5
Ddx3y		Arid1a
Decr2		Arid1b
Def8		Arid2
Denn2b		Arid4a
Dennd3		Arih1
Dennd5a		Arih2
Dhrs3		Arl13b
Dhx36		Arl14
Dip2c		Arl15
Dipk1a		Arl16
Diras2		Arl2
Dixdc1		Arl2bp
Dlg4		Arl5a
Dmxl1		Arl6
Dnah8		Arl6ip1
Dnaja4		Arl6ip4
Dnajb4		Arl6ip5
Dnajb9		Arl6ip6
Dnajc1		Arl8b
Dnajc16		Armc1
Dnajc17		Armc10
Dnajc18		Armc5
Dnajc19-ps		Armc6
Dnajc28		Armc8
Dnal4		Armc9
Dnase2a		Armcx4
Doc2g		Armh3
Dop1a		Armt1
Dpm2		Arnt
Dpp8		Arntl
Dpy19l3		Arpc1a
Dpy19l4		Arpc1b
Dram1		Arpc2
Dsel		Arpc3
Dstyk		Arpc4
Dtna		Arpc5
Dtx2		Arpc5l
Dtx3l		Arpin
Dusp23		Arpp19
Dusp7		Arrb1
Dusp8		Arrb2
Dvl3		Arrdc1
Dync2h1		Arrdc4
Dyrk1b		Arsa
E030030I06Rik		Arsb
E130215H24Rik		Arsk
E130311K13Rik		Arv1
E330037G11Rik		Asah1
Echdc3		Asap1
Edn2		Asap2
Efcab7		Asb3
Efna4		Ascc1
Efnb2		Asf1a
Egr3		Asf1b
Ehd3		Ash1l
Eid1		Ash2l
Eif2ak3		Asic5
Eif2ak4		Asl
Eif4a2		Asnsd1
Eif5a2		Asph
Elac1		Asrgl1
Elk3		Ass1
Ell		Aste1
Eml2		Asxl1
Eml5		Atad1
Emsy		Atad2
Enah		Atad2b
Endog		Atad3a
Engase		Atad5
Enox2		Ate1
Enpp4		Atf1
Enpp5		Atf6
ENSMUSG00000095041		Atf7
ENSMUSG00002076158		Atf7ip
Entpd2		Atg12
Entpd7		Atg2a
Epb41l1		Atg2b
Epb41l4a		Atg3
Epha7		Atg4b
Ercc6		Atg5
Ergic1		Atic
Erlin1		Atl3
Ern2		Atmin
Errfi1		Atn1
Esco1		Atoh8
Esyt1		Atox1
Etfbkmt		Atp11a
Etnk2		Atp11b
Etv5		Atp11c
Evc2		Atp13a3
Evi5		Atp1a1
Exoc2		Atp1b1
Exog		Atp1b3
Ext1		Atp23
F2rl1		Atp2a2
Fads6		Atp2c1
Fahd2a		Atp4b
Fam110c		Atp5a1
Fam114a1		Atp5b
Fam126a		Atp5c1
Fam126b		Atp5d
Fam13b		Atp5e
Fam151b		Atp5g1
Fam160b1		Atp5g3
Fam160b2		Atp5h
Fam168a		Atp5j
Fam172a		Atp5j2
Fam174a		Atp5k
Fam187b		Atp5md
Fam189a2		Atp5mpl
Fam204a		Atp5pb
Fam20c		Atp6v0a2
Fam210b		Atp6v0e
Fam214a		Atp6v1b2
Fam214b		Atp6v1c1
Fam221a		Atp6v1d
Fam222a		Atp6v1e1
Fam234b		Atp6v1f
Fam241a		Atp6v1g1
Fam3a		Atp6v1h
Fam71a		Atp7a
Fam8a1		Atp7b
Fas		Atp8a2
Fastk		Atp8b1
Fbxl12		Atp9a
Fbxl20		Atp9b
Fbxl22		Atpaf2
Fbxl4		Atpif1
Fbxo17		Atr
Fbxo25		Atrnl1
Fbxo28		Atrx
Fbxo32		Atxn1l
Fbxo33		Atxn2
Fbxo36		Atxn2l
Fbxo9		Atxn3
Fez2		Atxn7l1
Ffar2		Atxn7l3
Fgfbp3		Atxn7l3b
Fgfr1		AU020206
Fgfr2		AU021092
Fgfrl1		AU022252
Fgl1		Auh
Fhdc1		Aup1
Filip1l		Aurka
Firre		Aurkaip1
Fkbp14		Auts2
Flcn		Aven
Flot1		Avpi1
Flywch1		AW146154
Fmo5		AW554918
Fmr1nb		Axin1
Fnbp1l		Azi2
Fndc3b		B230219D22Rik
Fndc5		B230354K17Rik
Fnip1		B3galnt2
Foxa1		B3galt6
Foxd1		B3glct
Fpgt		B3gnt3
Frg2f1		B4galnt1
Frk		B4galt1
Frs2		B4galt3
Fstl4		B4galt4
Fut2		B4galt6
Fuz		B930086L07Rik
Fyco1		B9d1
Fzd1		B9d2
Fzd2		Babam1
Fzd3		Bace1
Fzd8		Bace2
Fzd9		Bach2
Gaa		Bad
Gabbr1		Bag1
Gadd45g		Bag2
Galc		Bag4
Gale		Bag5
Galk1		Bag6
Galnt11		Bahcc1
Galnt3		Bahd1
Galnt4		Baiap2l1
Galnt5		Banf1
Galnt7		Banp
Galntl6		Bard1
Garem1		Basp1
Garre1		Bax
Gba		Baz1a
Gba2		Baz1b
Gbf1		Bbc3
Gcc1		Bbip1
Gcc2		Bbs12
Gcnt1		Bbs7
Gdap2		Bbx
Gde1		BC003965
Gdi1		BC005537
Gdpd1		BC005624
Gem		BC029722
Gfpt1		BC055324
Gfra1		Bcam
Gga1		Bcap29
Gga2		Bcap31
Gga3		Bcar3
Ggcx		Bcas2
Ghdc		Bccip
Ghr		Bche
Ghrl		Bcl10
Gigyf1		Bcl11a
Gkn3		Bcl2l1
Glb1l		Bcl2l11
Glg1		Bcl2l12
Glis3		Bcl2l13
Glmp		Bcl3
Glp1r		Bcl7a
Glt1d1		Bcl7b
Glt8d1		Bcl7c
Glul		Bcl9
Gm10033		Bcl9l
Gm10138		Bclaf1
Gm10177		Bclaf3
Gm10193		Bco2
Gm10320		Bcor
Gm10399		Bcr
Gm10461		Bcs1l
Gm10478		Bdh1
Gm10617		Bdh2
Gm10644		Bdp1
Gm10655		Bend3
Gm10734		Bend4
Gm10762		Bex1
Gm10767		Bex3
Gm11190		Bhlhe40
Gm11517		Bicd2
Gm11752		Bicdl1
Gm11963		Bicdl2
Gm12166		Bicra
Gm12389		Bin3
Gm12454		Birc5
Gm12843		Birc6
Gm12940		Bivm
Gm12999		Blcap
Gm13341		Blmh
Gm13648		Bloc1s2
Gm13777		Bloc1s3
Gm14107		Bloc1s4
Gm14167		Bloc1s5
Gm14966		Bloc1s6
Gm15446		Blvra
Gm15590		Blvrb
Gm15651		Bmi1
Gm15666		Bmp2
Gm15821		Bmp2k
Gm15952		Bmpr1a
Gm16124		Bms1
Gm16136		Bmt2
Gm16143		Bmyc
Gm16196		Bnip1
Gm16305		Bod1
Gm16373		Bod1l
Gm16536		Bok
Gm17025		Bola1
Gm17068		Bola2
Gm17491		Bola3
Gm17546		Bop1
Gm17634		Bora
Gm17847		Borcs5
Gm19391		Borcs7
Gm19950		Borcs8
Gm20257		Bphl
Gm20300		Bpnt1
Gm2379		Bptf
Gm2404		Braf
Gm2522		Brap
Gm26532		Brca1
Gm26788		Brca2
Gm28530		Brcc3
Gm28926		Brd1
Gm29331		Brd2
Gm29784		Brd3
Gm30025		Brd4
Gm31105		Brd7
Gm32031		Brd8
Gm32742		Brd9
Gm33586		Brf1
Gm34248		Brf2
Gm36738		Bri3
Gm36758		Bri3bp
Gm37033		Brip1
Gm37113		Brip1os
Gm37254		Brix1
Gm37407		Brk1
Gm37531		Brox
Gm3788		Brwd3
Gm38066		Bsg
Gm38071		Bsn
Gm38197		Bspry
Gm38257		Bst2
Gm38359		Btaf1
Gm38365		Btbd10
Gm38380		Btbd2
Gm38910		Btbd3
Gm40319		Btbd6
Gm4246		Btbd7
Gm42462		Btbd9
Gm42515		Btc
Gm42547		Btd
Gm42815		Btf3
Gm42929		Btf3-ps1
Gm43201		Btrc
Gm43237		Bub1
Gm43268		Bub1b
Gm43305		Bub3
Gm43329		Bud23
Gm43343		Bud31
Gm43359		Bysl
Gm43362		Bzw1
Gm43545		Bzw2
Gm4356		C130013H08Rik
Gm43667		C1d
Gm43696		C1galt1
Gm43737		C1qbp
Gm43813		C1qtnf4
Gm44093		C1qtnf6
Gm44639		C230096K16Rik
Gm44732		C2cd3
Gm44978		C2cd4a
Gm44985		C2cd5
Gm45051		C330018D20Rik
Gm45053		C77080
Gm45203		C87436
Gm45250		Caap1
Gm45356		Cab39
Gm45413		Cabin1
Gm4544		Cables1
Gm45495		Cables2
Gm45501		Cacna1b
Gm45534		Cactin
Gm45871		Cacul1
Gm47111		Cacybp
Gm47513		Cad
Gm47644		Cadm1
Gm47797		Cadps2
Gm4825		Calm1
Gm48293		Calm2
Gm48302		Calm3
Gm48342		Calr
Gm4866		Calr3
Gm48768		Calu
Gm48838		Camk2d
Gm4924		Camk2g
Gm49463		Camk2n2
Gm4948		Camkmt
Gm4956		Caml
Gm49628		Camsap1
Gm50018		Camsap2
Gm50240		Camsap3
Gm5086		Cand1
Gm5113		Cand2
Gm527		Canx
Gm5278		Capn1
Gm5644		Capn10
Gm5673		Capn13
Gm5750		Capn15
Gm5786		Capn2
Gm5857		Capn5
Gm609		Capn8
Gm6288		Capns1
Gm6581		Caprin1
Gm7072		Caprin2
Gm7222		Capza2
Gm7331		Capzb
Gm7424		Car13
Gm7575		Car2
Gm7670		Car5b
Gm8121		Car9
Gm830		Card10
Gm8805		Card19
Gm9001		Card6
Gm9768		Carhsp1
Gm9774		Carm1
Gm9790		Carmil1
Gm9803		Casc3
Gm9856		Cask
Gm9905		Caskin2
Gmppa		Casp2
Gmppb		Casp6
Gna14		Casp7
Gnai1		Casp8
Gnal		Casp8ap2
Gnaq		Cast
Gnb5		Cav2
Gne		Cavin1
Gng7		Cavin2
Gnmt		Cavin3
Gnpda1		Cbfa2t2
Gnpnat1		Cbfb
Gns		Cbl
Golga1		Cblc
Golga2		Cbll1
Golga3		Cbr1
Golga4		Cbr3
Golga5		Cbr4
Golgb1		Cbx1
Golm2		Cbx2
Golph3l		Cbx5
Gosr2		Cbx6
Gpat3		Cbx7
Gpatch2		Cbx8
Gpatch3		Cby1
Gpc3		Cc2d1a
Gpr107		Cc2d1b
Gpr108		Ccar1
Gpr135		Ccar2
Gpr137c		Ccdc107
Gpr146		Ccdc112
Gpr180		Ccdc115
Gpr3		Ccdc117
Gprc5a		Ccdc12
Gprin3		Ccdc120
Gpx8		Ccdc122
Gramd1a		Ccdc124
Gramd1b		Ccdc126
Gramd1c		Ccdc137
Greb1l		Ccdc138
Grem2		Ccdc14
Grik5		Ccdc141
Grin2d		Ccdc142os
Grip1		Ccdc163
Gsn		Ccdc18
Gstm5		Ccdc22
Gstm7		Ccdc25
Gt(ROSA)26Sor		Ccdc34
Gtpbp2		Ccdc47
Guk1		Ccdc50
H1f3		Ccdc58
H2-DMb1		Ccdc59
H2-M3		Ccdc6
H2-Q4		Ccdc69
H2aj		Ccdc71l
H2aw		Ccdc82
H2bc6		Ccdc85b
H3c1		Ccdc85c
Hapln4		Ccdc88c
Hddc3		Ccdc9
Hdhd2		Ccdc90b
Hebp2		Ccdc93
Hectd2		Cchcr1
Helz		Ccm2
Helz2		Ccn3
Herc3		Ccna1
Hes1		Ccna2
Hexa		Ccnb1
Hexb		Ccnb2
Hexdc		Ccnd1
Hgfac		Ccnd3
Hif1a		Ccndbp1
Hilpda		Ccne1
Hint3		Ccne2
Hk1os		Ccnf
Hlcs		Ccng2
Hmbox1		Ccnh
Hmg20a		Ccni
Hmox1		Ccnk
Hnmt		Ccnl1
Homer3		Ccnl2
Homez		Ccnq
Hook3		Ccnt1
Hpn		Ccnt2
Hs1bp3		Ccny
Hsdl1		Ccnyl1
Hsp25-ps1		Ccp110
Hspa1a		Ccs
Hspa1b		Ccsap
Hspb1		Ccser2
Hspb6		Cct2
Htra3		Cct3
Hyou1		Cct4
Ica1		Cct5
Icam1		Cct6a
Id4		Cct7
Ids		Cct8
Idua		Ccz1
Ifi27		Cd151
Ifih1		Cd164
Ifit1		Cd1d1
Ifnar2		Cd276
Ift122		Cd2ap
Ift22		Cd2bp2
Ift81		Cd3eap
Igf1		Cd47
Igf1r		Cd55
Ighmbp2		Cd59b
Igip		Cd81
Igsf23		Cd82
Ikzf4		Cd9
Il10rb		Cdadc1
Il15		Cdan1
Il4ra		Cdc123
Ilvbl		Cdc14a
Impact		Cdc14b
Impdh1		Cdc16
Inafm1		Cdc20
Inf2		Cdc23
Inpp1		Cdc25a
Insr		Cdc25b
Ints6l		Cdc26
Ip6k1		Cdc34
Ip6k2		Cdc37
Iqank1		Cdc40
Iqcb1		Cdc42
Iqce		Cdc42bpa
Iqck		Cdc42bpb
Iqsec1		Cdc42ep2
Irak2		Cdc42ep4
Irf1		Cdc42ep5
Irf2		Cdc42se1
Irf2bp2		Cdc42se2
Irgm2		Cdc45
Irgq		Cdc5l
Irs2		Cdc6
Irx3		Cdc7
Isg20		Cdc73
Isl1		Cdca2
Itih2		Cdca3
Itm2a		Cdca4
Itm2c		Cdca5
Ivns1abp		Cdca7l
Jak2		Cdca8
Jcad		Cdcp1
Jkamp		Cdh1
Jtb		Cdipt
Kansl1l		Cdk1
Kat6b		Cdk10
Katnip		Cdk11b
Kbtbd11		Cdk12
Kbtbd3		Cdk13
Kbtbd7		Cdk16
Kcnj13		Cdk19
Kcnj2		Cdk2
Kcnk6		Cdk2ap1
Kcnk7		Cdk2ap2
Kcnq1ot1		Cdk4
Kctd18		Cdk5
Kctd8		Cdk5rap1
Kdelr2		Cdk5rap2
Kdelr3		Cdk6
Kdm7a		Cdk7
Kif13b		Cdk9
Kif26b		Cdkn1a
Klb		Cdkn2aip
Klc2		Cdkn2aipnl
Klc3		Cdkn2c
Klf12		Cdkn2d
Klf15		Cdkn3
Klhdc7a		Cdon
Klhdc8b		Cds2
Klhl13		Cdt1
Klhl21		Cdyl
Klhl24		Cebpb
Klhl26		Cebpg
Klhl8		Cebpzos
Klk1		Celf1
Klk1b5		Celf2
Kmt5b		Celsr1
Krba1		Cenpa
Kxd1		Cenpb
Kyat1		Cenpc1
L3mbtl3		Cenpe
Lama5		Cenpf
Lamp1		Cenph
Lamp2		Cenpi
Large1		Cenpk
Lats2		Cenpl
Ldb2		Cenpm
Leng8		Cenpn
Lgals12		Cenpo
Lgals8		Cenpq
Lifr		Cenps
Lig3		Cenpt
Lingo4		Cenpu
Liph		Cenpv
Lipo3		Cenpw
Lix1		Cenpx
Lman1		Cep104
Lmbr1		Cep112
Lmtk2		Cep120
Lox		Cep128
Lpin1		Cep131
Lrfn3		Cep152
Lrg1		Cep164
Lrif1		Cep170b
Lrmda		Cep19
Lrrc26		Cep192
Lrrc31		Cep20
Lrrc3b		Cep250
Lrrc4		Cep290
Lrrc51		Cep350
Lrrc56		Cep41
Lrrc75a		Cep55
Lrrn3		Cep57
Lrsam1		Cep57l1
Lsmem1		Cep76
Ltk		Cep78
Lurap1		Cep83os
Ly6g6d		Cep85
Lyrm1		Cep89
Lysmd3		Cept1
Lyst		Cers2
Lztfl1		Cers5
Lzts2		Cert1
Maco1		Ces1g
Mad2l1bp		Ces2a
Maf		Ces2g
Maged1		Cetn2
Maged2		Cetn3
Magef1		Cfap20
Mageh1		Cfap298
Magix		Cfap69
Maml1		Cfdp1
Maml3		Cfl1
Man1c1		Cgas
Man2a1		Cggbp1
Man2b1		Cgn
Man2b2		Chaf1a
Manba		Chaf1b
Manea		Champ1
Manf		Chchd1
Mansc1		Chchd2
Map1lc3a		Chchd5
Map3k10		Chd1
Map3k13		Chd1l
Map3k15		Chd2
Map3k3		Chd4
Map4k2		Chd8
Map7		Chd9
Map9		Chek1
Mapk1ip1		Chek2
Mapk8		Cherp
Mapre3		Chfr
Mapt		Chic2
Marchf2		Chka
Marchf8		Chml
Marchf9		Chmp1a
Marveld3		Chmp1b
Mast4		Chmp2a
Mbd4		Chmp2b
Mblac2		Chmp3
Mbnl2		Chmp4b
Mcm9		Chmp4c
Mdm2		Chmp5
Mecom		Chmp6
Mecomos		Chmp7
Med20		Chordc1
Megf8		Chpt1
Meis1		Chrac1
Meis3		Chst4
Mertk		Chsy1
Mettl18		Chtf18
Mex3b		Chtop
Mfhas1		Churc1
Mfsd3		Ciao1
Mfsd4a		Ciao2a
Mgrn1		Ciao2b
Mia3		Ciapin1
Mical1		Cib1
Mical2		Cibar1
Micall2		Cic
Micu3		Cilk1
Mief2		Cinp
Mien1		Cip2a
Mindy2		Cipc
Mindy3		Cirbp
Mir6236		Cisd1
Mir99ahg		Cisd2
Mitf		Cisd3
Mkln1		Cit
Mmgt2		Ciz1
Mnx1		Ckap2
Mob3b		Ckap2l
Mob3c		Ckap5
Mok		Cklf
Mon1a		Ckmt1
Mon1b		Cks2
Mon2		Clasp1
Morc4		Clasrp
Morn2		Clcc1
Mospd1		Clcn2
Mpp3		Clcn5
Mpv17l		Cldn12
Mras		Cldn18
Msantd4		Cldn22
Msh3		Cldn23
Mt3		Cldnd1
Mthfr		Clec11a
Mthfs		Clic1
Mtus1		Clic4
Mtx3		Clic6
Muc5b		Clint1
Muc6		Clip2
Mup-ps18		Clk1
Mup17		Clk2
Mup5		Clk3
Mup6		Cln6
Mvb12b		Clns1a
Mxd4		Clock
Mycbp2		Clp1
Mycn		Clpb
Myh14		Clptm1
Mylip		Clspn
Myrip		Clta
N4bp2l1		Cltb
N4bp2os		Cltc
Naaladl2		Clu
Nalcn		Cluap1
Napb		Cluh
Napepld		Clybl
Napg		Cmas
Narf		Cmbl
Natd1		Cmc1
Nbeal1		Cmc2
Ncdn		Cmc4
Ncmap		Cmip
Ncoa1		Cmss1
Ndfip1		Cmtm4
Ndnf		Cmtm6
Neat1		Cmtm7
Nedd9		Cmtr2
Nek1		Cnbp
Nek3		Cnep1r1
Nek5		Cnih1
Nenf		Cnih4
Neu1		Cnksr1
Neu2		Cnn2
Nf2		Cnn3
Nfat5		Cnnm3
Nfatc1		Cnot1
Nfe2l3		Cnot2
Nfil3		Cnot3
Niban3		Cnot4
Nicn1		Cnot6
Nim1k		Cnot6l
Ninl		Cnot7
Nkd1		Cnot8
Nkiras1		Cnot9
Nktr		Cnppd1
Nlrc4		Cnpy3
NLS-KikGR1		Cnpy4
Nme2		Cnst
Nme5		Cntln
Nmi		Cntrl
Nmrk1		Coa6
Nod1		Coa7
Norad		Coa8
Nos1ap		Cog2
Notum		Cog5
Npas2		Cog8
Npb		Col4a4
Npc2		Colgalt1
Npdc1		Commd1
Nphp1		Commd10
Nr0b2		Commd2
Nr1d1		Commd3
Nr4a2		Commd4
Nrn1		Commd6
Nsmf		Commd7
Ntf3		Commd8
Ntn4		Commd9
Nucb1		Comt
Nudt12		Comtd1
Nudt13		Cop1
Nudt18		Copb1
Nudt22		Cops2
Nupl2		Cops3
Nxn		Cops4
Nxnl2		Cops5
Oaf		Cops6
Oaz2		Cops7a
Odad1		Cops7b
Ogt		Cops8
Olfr472		Cops9
Olfr920		Copz1
Ophn1		Coq2
Oplah		Coq3
Orai3		Coq4
Ormdl3		Coq5
Osbpl8		Coq6
Ost4		Coq7
Ostc		Coq8b
P2rx4		Coq9
P4ha1		Coro1b
Pabpn1		Coro1c
Pacc1		Coro2a
Pacsin3		Cotl1
Padi2		Cox10
Pak6		Cox11
Palmd		Cox14
Pam		Cox15
Panct2		Cox18
Papss1		Cox19
Paqr8		Cox20
Parp10		Cox4i1
Parp11		Cox5a
Parp12		Cox5b
Parp4		Cox5b-ps
Patj		Cox6a1
Paxx		Cox6b1
Pbx1		Cox6c
Pcbp4		Cox7a2
Pcca		Cox7a2l
Pccb		Cox7c
Pcdhb19		Cox8a
Pcnx4		Cpd
Pde4a		Cpne2
Pde4d		Cpne3
Pde8a		Cpne8
Pdgfb		Cpox
Pdgfd		Cpped1
Pdgfrl		Cpsf1
Pdia4		Cpsf2
Pdzd8		Cpsf3
Pdzk1ip1		Cpsf4
Peg13		Cpsf6
Peg3		Cpsf7
Peli2		Cptp
Pex12		Cr1l
Pex3		Cracr2a
Pfn2		Cracr2b
Pga5		Cramp1l
Pgghg		Crb3
Pgpep1		Crcp
Phc1		Creb1
Phf7		Crebbp
Phf8		Creg1
Phka1		Creld1
Phkb		Crip1
Phlda3		Crk
Phldb3		Crkl
Phtf1		Crlf3
Phyh		Crls1
Pi4ka		Crnkl1
Pigg		Crocc
Pigv		Crot
Pigw		Crtap
Pih1d2		Crtc1
Pik3c2g		Crtc2
Pik3cb		Cry1
Pik3r1		Crybg1
Pik3r2		Crybg2
Pik3r3		Cryl1
Pik3r4		Cryz
Pink1		Cryzl1
Pisd-ps1		Cryzl2
Pitpnc1		Cs
Pitpnm3		Csde1
Pkd2		Cse1l
Pla2g15		Csk
Plcl1		Csnk1a1
Plcl2		Csnk1d
Plekha3		Csnk1e
Plekha8		Csnk1g1
Plekhb1		Csnk1g2
Plekhg1		Csnk1g3
Plekhg6		Csnk2a1
Plekhs1		Csnk2a2
Plet1		Csnk2b
Plk2		Cspg5
Plod1		Cspp1
Plp1		Csrp1
Pmch		Csrp2
Pnliprp2		Cstb
Pnpla8		Cstf1
Pofut2		Cstf2
Polr3a		Ctbp1
Polr3gl		Ctbp2
Pon3		Ctbs
Porcn		Ctc1
Ppard		Ctcf
Ppargc1a		Ctdnep1
Ppib		Ctdp1
Ppic		Ctdsp1
Ppm1k		Ctdsp2
Ppm1l		Ctdspl
Ppm1m		Ctdspl2
Ppp1r13b		Ctnna1
Ppp1r16a		Ctnnal1
Ppp1r3a		Ctnnb1
Ppp1r9a		Ctnnbip1
Ppp3ca		Ctnnbl1
Ppp3cc		Ctnnd1
Ppp6r2		Ctps
Ppt2		Ctps2
Pqlc3		Ctr9
Prdm16		Ctsb
Prdm16os		Ctsd
Preb		Ctse
Prickle1		Ctsh
Prkaa2		Ctsk
Prkacb		Cttn
Prkar2b		Cttnbp2nl
Prkcz		Ctu1
Prkn		Ctu2
Prmt2		Cuedc2
Prmt9		Cul1
Prnp		Cul2
Prom1		Cul4a
Prorsd1		Cul4b
Pros1		Cuta
Prr14l		Cutc
Prr16		Cux1
Prrc1		Cwc15
Prrg2		Cwc25
Prss53		Cwc27
Prxl2a		Cwf19l1
Psap		Cwh43
Ptbp2		Cxadr
Ptger4		Cxcl16
Ptov1		Cxcl17
Ptpn2		Cxxc1
Ptprn2		Cyb561
Ptprt		Cyb561a3
Pxylp1		Cyb5a
Qk		Cyb5b
Rab10os		Cyb5d2
Rab19		Cyb5r1
Rab20		Cyb5r3
Rab27b		Cyb5r4
Rab2a		Cyc1
Rab33b		Cycs
Rab3a		Cyfip1
Rab40b		Cyld
Rabep2		Cyp20a1
Rabl2		Cyp27b1
Rad51c		Cyp2c55
Rad52		Cyp2c65
Rad54l2		Cyp2c66
Rad9b		Cyp2d26
Raf1		Cyp2s1
Rai2		Cyp39a1
Ramp1		Cyp3a13
Ranbp6		Cyp4f16
Rap1gap		Cyp51
Rap1gap2		Cyren
Rap1gapos		Cyrib
Rapgef3		Cystm1
Rapgef4		Cyth2
Rasa2		Cyth3
Rasgrf2		Czib
Rassf10		D030056L22Rik
Rassf4		D10Wsu102e
Rassf6		D130020L05Rik
Rassf8		D16Ertd472e
Rassf9		D5Ertd579e
Raver2		D6Wsu163e
Rbbp9		D8Ertd738e
Rbm48		D9Wsu149
Rbm4b		Dab2ip
Rbp1		Dag1
Rcan3		Daglb
Rcn1		Dalrd3
Rcn3		Dancr
Rdh14		Dao
Rdx		Dap3
Rec8		Dars
Rell1		Dars2
Retreg3		Daxx
Rflna		Dazap1
Rgma		Dazap2
Rgs5		Dbf4
Rhebl1		Dbi
Rhobtb1		Dbnl
Rhod		Dbp
Rhoj		Dbr1
Rhoq		Dbt
Ric1		Dcaf1
Rimbp2		Dcaf15
Rint1		Dcaf4
Riok1		Dcaf5
Ripk1		Dcaf7
Ripk2		Dcakd
Rit1		Dcbld1
Rmdn1		Dcbld2
Rnf13		Dck
Rnf14		Dclre1b
Rnf144b		Dcp1a
Rnf146		Dcp2
Rnf152		Dcps
Rnf169		Dctd
Rnf19a		Dctn1
Rnf215		Dctn2
Rnf227		Dctn4
Rnf24		Dctn6
Robo1		Dctpp1
Rogdi		Dcun1d1
Ropn1l		Dcun1d2
Rora		Dcun1d5
Rorc		Dda1
Rpl13-ps5		Ddb1
Rpl13-ps6		Ddb2
Rpl15-ps6		Ddhd1
Rpl38-ps2		Ddi2
Rplp1-ps1		Ddias
Rprd1a		Ddit4l
Rps11-ps4		Ddost
Rps12-ps1		Ddr1
Rps18-ps3		Ddx1
Rps6kb2		Ddx10
Rps6kc1		Ddx11
Rrnad1		Ddx17
Rsbn1l		Ddx18
Rsph3a		Ddx19a
Rsph9		Ddx19b
Rsrp1		Ddx20
Rtl8b		Ddx21
Rtn4r		Ddx24
Rtp4		Ddx27
Rufy1		Ddx28
Runx1t1		Ddx39a
Runx2		Ddx39b
S100a1		Ddx3x
S100pbp		Ddx41
S1pr2		Ddx42
Sar1a		Ddx46
Sash1		Ddx47
Sat1		Ddx49
Sat2		Ddx5
Sbspon		Ddx50
Scai		Ddx51
Scamp1		Ddx52
Scfd1		Ddx54
Scp2		Ddx56
Scp2-ps2		Ddx58
Scyl1		Ddx59
Sdc4		Ddx6
Sdccag8		Decr1
Sdhaf3		Dedd
Sdhaf4		Dedd2
Sdk2		Degs2
Sec14l4		Dek
Sec16a		Dele1
Sec22b		Dennd10
Sec23b		Dennd1a
Sec23ip		Dennd1b
Sec24a		Dennd2c
Sec24d		Dennd2d
Sec31a		Dennd4c
Sec61a2		Dennd6a
Sec62		Denr
Sec63		Depdc1b
Secisbp2		Depdc5
Secisbp2l		Deptor
Sel1l3		Dera
Selenof		Derl2
Selenok		Desi1
Selenon		Desi2
Sema3b		Det1
Sema3c		Dffa
Sema6a		Dffb
Senp5		Dgat2
Septin1		Dgcr2
Serf2		Dgcr8
Serinc1		Dgkd
Serpina3n		Dgkq
Serpinb8		Dgkz
Serpinb9		Dglucy
Serpinh1		Dguok
Sft2d1		Dhcr24
Sfxn2		Dhfr
Sfxn3		Dhodh
Sfxn5		Dhps
Sgcb		Dhrs11
Sgce		Dhrs13
Sgk1		Dhrs7b
Sgms1		Dhx15
Sgsh		Dhx16
Sgsm1		Dhx29
Sh2d3c		Dhx30
Sh3pxd2a		Dhx33
Sh3tc1		Dhx35
Shank1		Dhx38
Shank2		Dhx57
Shld1		Dhx9
Sik2		Diablo
Sik3		Diaph1
Sil1		Diaph2
Sirt2		Diaph3
Sirt5		Dido1
Six5		Dimt1
Slc10a5		Dip2a
Slc12a4		Dipk1b
Slc12a6		Dipk2a
Slc12a8		Dis3
Slc15a2		Dis3l
Slc16a11		Dis3l2
Slc16a2		Disp1
Slc16a5		Dkc1
Slc16a7		Dlc1
Slc17a9		Dld
Slc1a5		Dlg1
Slc22a17		Dlg5
Slc23a2		Dlgap5
Slc25a23		Dlst
Slc25a27		Dmac1
Slc25a29		Dmap1
Slc25a40		Dmd
Slc26a11		Dna2
Slc27a1		Dnaaf2
Slc28a3		Dnaaf5
Slc29a3		Dnaja1
Slc30a7		Dnaja2
Slc31a2		Dnaja3
Slc35a2		Dnajb12
Slc35e3		Dnajb14
Slc35e4		Dnajb6
Slc36a4		Dnajc10
Slc37a3		Dnajc11
Slc38a2		Dnajc13
Slc38a6		Dnajc14
Slc38a9		Dnajc15
Slc39a13		Dnajc2
Slc39a3		Dnajc21
Slc39a6		Dnajc22
Slc41a2		Dnajc24
Slc44a3		Dnajc25
Slc44a4		Dnajc4
Slc45a4		Dnajc5
Slc46a1		Dnajc7
Slc48a1		Dnajc8
Slc50a1		Dnajc9
Slc6a8		Dnal1
Slc7a4		Dnase1l1
Slc8b1		Dnlz
Slc9a3		Dnm1l
Slc9a3r2		Dnmbp
Slx4		Dnmt1
Smim1		Dnph1
Smim14		Dnttip1
Smim22		Dnttip2
Smim3		Dock1
Smim38		Dock6
Smpd1		Dock7
Snapc3		Dock9
Snhg18		Dok4
Snora31		Dolk
Snx16		Dolpp1
Soat1		Donson
Socs1		Dop1b
Socs2		Dot1l
Socs5		Dpagt1
Socs7		Dpf2
Sorbs2		Dph5
Sord		Dph6
Sort1		Dph7
Sowaha		Dpm1
Sowahb		Dpp7
Sox5		Dpp9
Sox9		Dpy19l1
Sp4		Dpy30
Spag9		Dpysl2
Spata1		Dr1
Spata6		Drap1
Spata7		Drc3
Spdef		Drg1
Spg20		Drg2
Spns2		Drosha
Spock2		Dsc2
Spry2		Dscc1
Spsb1		Dsn1
Spty2d1		Dsp
Sra1		Dstn
Srgap3		Dtd1
Ss18l2		Dtd2
Ssr3		Dtl
Sst		Dtnb
St3gal3		Dtnbp1
St3gal4		Dtwd1
St6gal1		Dtx4
St7		Dtymk
Stambp		Duox2
Stap2		Dus1l
Stk19		Dusp11
Stom		Dusp14
Stox2		Dusp18
Stx18		Dusp19
Stx5a		Dusp28
Stx8		Dusp3
Stxbp1		Dusp4
Stxbp4		Dusp6
Suco		Dut
Supt4b		Dvl1
Surf4		Dxo
Susd6		Dym
Swt1		Dync1h1
Syap1		Dync1i2
Sybu		Dync1li1
Syde2		Dync1li2
Synm		Dync2i1
Synrg		Dync2li1
Syt11		Dynll1
Syt3		Dynll2
Tab1		Dynlrb1
Taf9b		Dynlt1a
Tango6		Dynlt1f
Tap2		Dynlt2b
Tbc1d10a		Dyrk1a
Tbc1d12		Dyrk2
Tbc1d16		Dyrk3
Tbc1d17		Dzip1l
Tbc1d20		Dzip3
Tbc1d23		E130008D07Rik
Tbc1d30		E130309D02Rik
Tbc1d8b		E2f1
Tbc1d9		E2f2
Tcaf1		E2f3
Tcaf2		E2f4
Tcaim		E2f5
Tcea2		E2f6
Tcea3		E2f7
Tceal1		E2f8
Tceal8		Eaf1
Tceal9		Eapp
Tcf12		Ebag9
Tcn2		Ebna1bp2
Tcp11l2		Ebp
Tcta		Ebpl
Tctn1		Ecd
Tctn2		Ece1
Tctn3		Ech1
Tdrd5		Echdc1
Tdrp		Echs1
Tec		Eci1
Tecpr2		Eci2
Tefm		Ecpas
Tenm1		Ect2
Tent4b		Edc3
Tent5a		Edc4
Tep1		Edf1
Terf2ip		Edrf1
Tesk2		Eea1
Tet1		Eed
Tex264		Eef1a1
Tex9		Eef1akmt1
Tgfbr3		Eef1akmt2
Tgoln1		Eef1akmt4
Thbs4		Eef1aknmt
Thoc2l		Eef1b2
Ticam1		Eef1d
Tlcd2		Eef1g
Tlcd4		Eef2
Tle2		Eef2k
Tle4		Eef2kmt
Tlk2		Eefsec
Tlr3		Eepd1
Tm2d3		Efcab1
Tm7sf3		Efcab11
Tmcc1		Efcab14
Tmco3		Efcab2
Tmed4		Efemp1
Tmed8		Efhd2
Tmem104		Efl1
Tmem106b		Efna1
Tmem165		Efna5
Tmem167b		Efnb1
Tmem17		Efr3a
Tmem176a		Eftud2
Tmem181a		Egfl7
Tmem181b-ps		Egfr
Tmem220		Egln1
Tmem230		Egln2
Tmem238l		Ehbp1
Tmem241		Ehbp1l1
Tmem263		Ehd1
Tmem28		Ehd4
Tmem42		Ehmt1
Tmf1		Ehmt2
Tmtc2		Ei24
Tnfrsf19		Eif1
Tnfrsf23		Eif1-ps1
Tnip2		Eif1a
Tnni3		Eif1ad
Tns2		Eif1ax
Tom1l2		Eif1b
Tor1aip1		Eif2ak2
Tor1b		Eif2b2
Tpbg		Eif2d
Tpcn1		Eif2s1
Tpd52l1		Eif2s3x
Tpp1		Eif2s3y
Tpra1		Eif3a
Tpt1-ps6		Eif3b
Trdmt1		Eif3c
Trib2		Eif3e
Trim12a		Eif3f
Trim2		Eif3g
Trim21		Eif3h
Trim23		Eif3i
Trim24		Eif3j1
Trim3		Eif3k
Trim30d		Eif3l
Trim32		Eif3m
Trim39		Eif4a-ps4
Trim41		Eif4a1
Trim44		Eif4a3
Trim56		Eif4b
Trim7		Eif4e2
Trip4		Eif4ebp2
Triqk		Eif4enif1
Trit1		Eif4g1
Trmt9b		Eif4g2
Trp53i13		Eif4g3
Trp53inp1		Eif4h
Trp53inp2		Eif5
Trpt1		Eif5b
Tsc1		Eif6
Tsc2		Elac2
Tspan1		Elapor2
Tspan12		Elavl1
Tspan13		Elf1
Tspan33		Elf2
Tspan9		Elf3
Tstd1		Elf4
Ttbk2		Elk4
Ttc14		Elmo2
Ttc19		Elmo3
Ttc21b		Elmod3
Ttc26		Eloa
Ttc3		Elob
Ttc6		Eloc
Ttc8		Elof1
Ttll7		Elovl1
Tubgcp5		Elovl7
Tusc1		Elp1
Tusc3		Elp2
Tut4		Elp4
Tvp23b		Elp5
Txndc15		Elp6
Tyro3		Emb
Ube2e2		Emc1
Uckl1		Emc10
Ufl1		Emc2
Ufsp2		Emc3
Uggt2		Emc6
Ulk2		Emc8
Ulk3		Emd
Unc50		Eme1
Unk		Emg1
Upp1		Eml1
Upp2		Eml3
Uqcrh-ps1		Eml4
Urgcp		Emp1
Usb1		Emp2
Usp36		Enc1
Usp42		Endov
Usp53		Enkd1
Usp54		Eno1
Utrn		Enoph1
Uty		Enpp1
Uvrag		Enpp3
Uvssa		Ensa
Vamp2		Entpd5
Vamp5		Entpd6
Vasn		Entr1
Vat1		Eny2
Vcp-rs		Eogt
Vegfa		Ep300
Vegfb		Ep400
Vgll4		Epb41
Vipr2		Epb41l2
Vldlr		Epb41l4aos
Vmac		Epb41l4b
Vmp1		Epc1
Vopp1		Epc2
Vps13b		Epcam
Vps18		Epdr1
Vps35l		Epha2
Vps37a		Ephb4
Vps37c		Ephx1
Vps54		Ephx2
Vps9d1		Epn2
Wbp1		Epn3
Wdpcp		Eppk1
Wdr13		Eprs
Wdr41		Eps15
Wdr5b		Eps15l1
Wdr6		Eps8l1
Wdr7		Eps8l3
Wdr72		Eral1
Wfdc1		Erap1
Wfdc18		Erbb2
Wipi1		Erbb3
Wnt11		Erbin
Wtip		Erc1
Wwc1		Ercc1
Wwox		Ercc2
Wwtr1		Ercc3
Xk		Ercc4
Xkr8		Ercc6l
Xlr3a		Ercc6l2
Xrn1		Ercc8
Yipf1		Erdr1
Yipf2		Erf
Yipf3		Erfe
Yipf5		Erg28
Yod1		Ergic3
Ypel3		Erh
Ypel5		Eri1
Zbed5		Eri2
Zbtb10		Erich1
Zbtb14		Erlin2
Zbtb18		Ermp1
Zbtb20		Ero1a
Zbtb24		Erp29
Zbtb4		Erp44
Zbtb42		Esco2
Zc2hc1a		Esd
Zc4h2		Esf1
Zcchc4		Espl1
Zdhhc1		Espn
Zdhhc17		Esrp1
Zdhhc8		Esrp2
Zer1		Esrrg
Zfand3		Ess2
Zfc3h1		Esyt2
Zfhx2		Etaa1
Zfp113		Etf1
Zfp119a		Etfa
Zfp119b		Etfb
Zfp141		Etfdh
Zfp142		Ethe1
Zfp157		Ets2
Zfp160		Etv1
Zfp212		Etv3
Zfp229		Etv4
Zfp235		Etv6
Zfp248		Evl
Zfp260		Evpl
Zfp266		Ewsr1
Zfp27		Exd2
Zfp275		Exo1
Zfp276		Exo5
Zfp28		Exoc1
Zfp280b		Exoc3
Zfp281		Exoc4
Zfp30		Exoc5
Zfp324		Exoc6
Zfp329		Exoc7
Zfp36l1		Exosc1
Zfp39		Exosc10
Zfp40		Exosc2
Zfp446		Exosc3
Zfp449		Exosc4
Zfp451		Exosc5
Zfp467		Exosc7
Zfp472		Exosc8
Zfp511		Exph5
Zfp512b		Ext2
Zfp516		Extl2
Zfp518a		Eya2
Zfp560		Eya3
Zfp563		Eya4
Zfp606		Ezh2
Zfp608		Ezr
Zfp612		F11r
Zfp618		F3
Zfp623		F830115B05Rik
Zfp652		Fa2h
Zfp658		Faap100
Zfp667		Fabp5
Zfp709		Fadd
Zfp715		Fads3
Zfp719		Faf1
Zfp760		Faf2
Zfp764		Fah
Zfp780b		Fahd1
Zfp784		Faim
Zfp786		Fam104a
Zfp788		Fam107b
Zfp799		Fam110a
Zfp810		Fam111a
Zfp839		Fam117b
Zfp846		Fam118b
Zfp862-ps		Fam120a
Zfp865		Fam120b
Zfp866		Fam122b
Zfp869		Fam133b
Zfp87		Fam136a
Zfp873		Fam162a
Zfp874b		Fam168b
Zfp9		Fam174c
Zfp93		Fam185a
Zfp930		Fam193a
Zfp938		Fam199x
Zfp943		Fam207a
Zfp945		Fam20b
Zfp949		Fam210a
Zfp950		Fam219b
Zfp955a		Fam234a
Zfp963		Fam241b
Zfp974		Fam32a
Zfp976		Fam3b
Zfp979		Fam3c
Zfp983		Fam50a
Zfp984		Fam53a
Zfp994		Fam76a
Zfp995		Fam76b
Zfpl1		Fam81a
Zfyve1		Fam83c
Zfyve21		Fam83d
Zfyve9		Fam83e
Zhx3		Fam83f
Zkscan1		Fam83g
Zkscan14		Fam83h
Zkscan5		Fam91a1
Zmat5		Fam98b
Zscan26		Fam98c
Zswim6		Fanca
Zswim8		Fancb
Zswim9		Fancc
Zup1		Fancd2
		Fance
		Fancf
		Fancg
		Fanci
		Fancl
		Fancm
		Far1
		Farp1
		Fars2
		Farsa
		Farsb
		Fasn
		Fastkd1
		Fastkd2
		Fastkd3
		Fastkd5
		Fat1
		Fau
		Fbf1
		Fbh1
		Fblim1
		Fbln1
		Fbp2
		Fbrsl1
		Fbxl14
		Fbxl19
		Fbxl3
		Fbxl6
		Fbxo11
		Fbxo21
		Fbxo3
[truncated: 5,098 more rows]
