# Supplementary material for: Single-cell transcriptomics uncovers EGFR signaling-mediated gastric progenitor cell differentiation in stomach homeostasis
Source: Nat Commun. 2023 Jun 29;14:3750. doi: 10.1038/s41467-023-39113-0 (PMC10310803; doi:10.1038/s41467-023-39113-0)
Supplement: Supplementary file 8 — Supplementary Data 5 [file 41467_2023_39113_MOESM8_ESM.xlsx]

## Sheet: Sheet1
Supplementary Data 5. List of pseudotime dependent genes along the differentiation trajecctory from isthmus progenitor cells to parietal cells in dataset 2
Group E	Group E (TFs)	Group F	Group F (TFs)	Group G	Group G (TFs)
1810028F09Rik	Arnt2	1110019D14Rik	Adnp2	1810064F22Rik	Ahdc1
2200002J24Rik	Dmrta2	1810058I24Rik	Aebp2	2310015A10Rik	Arhgap35
2900026A02Rik	Dzip1	2010320M18Rik	Ahctf1	2700046G09Rik	Atf5
4632418H02Rik	Egr3	2310001H17Rik	Ahr	4833439L19Rik	Bhlhe41
A4galt	Foxc1	3830406C13Rik	Akap8	4930402H24Rik	Camta1
Abtb2	Glis3	4931406C07Rik	Akna	5031434O11Rik	Chchd3
Acad10	Hey2	4932422M17Rik	Ankzf1	Acad11	Cpeb1
Acsf2	Hoxc4	A430035B10Rik	Arid2	Acot11	Crebl2
Acvr1c	Hoxc5	AA986860	Arnt	Acyp2	Cxxc5
Agpat3	Ikzf2	Abraxas2	Arntl	Adhfe1	Dbp
Akap11	Lyl1	Actr1b	Ascl2	Adm	Elk1
Asb12	Myt1	Adipor1	Atf1	Ahcyl2	Esrrg
Atp10d	Neurod2	Ago4	Atf2	Akt2	Flywch1
Atp4b	Prox2	Akr1e1	Atf3	Als2	Foxo3
Bmpr1b	Rfx6	Alkbh5	Atf4	Ank3	Homez
Cachd1	Rorc	Amacr	Atf7	Anks1	Hsf4
Cds1	Six4	Ap1s3	Atmin	Apoa2	Irf8
Chpt1	Snai1	Arf3	Bach1	Arhgap22	Klf15
Cmtm6	Sp100	Arhgap12	Batf	Arhgap28	Mbnl2
Col4a3	Spi1	Arl2	Bbx	Arhgef18	Mitf
Col4a4	Tcfl5	Atg7	Bcl6	Arhgef6	Msantd4
Cyp4v3	Tead4	Aurkaip1	Bhlha15	Atp6v1a	Msx1
D7Ertd443e	Tet1	BC029722	Bhlhe40	Bcr	Mterf2
Dbn1	Zfp3	Becn1	Bptf	Bnip3	Mterf4
Dbt	Zfp30	Bend5	Brf2	Camk2b	Mxi1
Dmxl2		Bloc1s5	Camta2	Carmil1	Mypop
E330013P04Rik		Borcs7	Carf	Castor1	Nacc2
Endod1		Camk2g	Casz1	Cat	Phf1
Epha4		Casz1	Cbx2	Ccdc68	Pogk
F8		Cbr4	Ccdc17	Ccdc91	Ppara
Fads6		Ccnh	Cebpa	Ccser1	Rora
Fam189a2		Ccni	Cebpb	Cdc42bpg	Serra
Furin		Cdadc1	Cebpd	Cdkl1	Smad9
Fut9		Chd7	Cebpg	Cecr2	Snai3
Gabbr1		Chmp1b	Cebpz	Clec16a	Snapc5
Ghr		Chmp5	Cenpa	Clmn	Sox12
Gjc2		Ciao2a	Cenpb	Cmbl	Tcf24
Gm14130		Crbn	Cenps	Coq10a	Tef
Gm14443		Crem	Cenpt	Cxxc5	Thra
Gm19918		Cript	Cenpx	Cytip	Tigd5
Gm20703		D630002J18Rik	Cggbp1	D330023K18Rik	Usf2
Gm28041		Dcaf10	Champ1	D3Ertd751e	Ybx2
Gm28875		Dcaf8	Cic	Ddo	Zbtb37
Gm28927		Dcun1d1	Clock	Def8	Zbtb40
Gm29107		Dennd1b	Creb1	Dennd5a	Zbtb42
Gm43743		Dnajb2	Creb3	Dip2c	Zbtb5
Gm43841		Dnajc30	Crebzf	Emc9	Zfat
Gm44386		Dtd2	Crem	Enah	Zfp28
Gpr146		Dynlt3	Csrnp1	Epb41l1	Zkscan1
Hepacam2		Dyrk1b	Csrnp2	Epm2a	Zmat1
Ifi27l2a		Eid1	Ctcf	Fbxo44	Zscan2
Igfbp2		Eif4a2	Cux1	Fkbp6
Il17re		Fam120c	Cxxc1	Fth1
Insr		Fam149b	Cxxc4	Fth1-ps
Kank1		Fam204a	Deaf1	Gabarapl1
Kcnq1		Fbxo21	Dmtf1	Gatb
Ldlrad4		Fdx1	Dnmt1	Gga2
Marveld3		Fech	Dnttip1	Gm10680
Mia		Flot1	Dpf3	Gm12155
Mmut		Ggps1	Dr1	Gm16573
Myo1b		Gm4013	Drap1	Gm17546
Myrip		Gm42466	Eea1	Gm47438
Nacad		Gm43696	Egr1	Gm52977
Nipal1		Gm48420	Egr2	Gm7575
P4ha3		Gm50069	Ehf	Gmpr
Paqr5		Gm50240	Elf1	Greb1l
Pcca		Gm5863	Elf2	Gstk1
Pclo		Gmnn	Elf3	Hpgd
Pde4d		Gna13	Elf4	Htra4
Peg13		Hcfc1r1	Elk3	Iah1
Perm1		Hint2	Elk4	Iqsec1
Phtf2		Hook1	Epas1	Kank2
Plin4		Hook3	Erf	Kif21a
Prss53		Irak1	Ets2	Klhdc8a
Psca		Jrkl	Etv3	Lgals1
Ptger3		Kbtbd3	Etv4	Lix1
Ptgfr		Kctd21	Etv5	Lrba
Rabac1		Kctd9	Etv6	Lynx1
Rasgrp3		Lmbr1l	Fbxl19	Magix
Rnase1		Lrrc57	Fiz1	Mapk8ip1
Rnase4		Lypla1	Fos	Mapre3
Rnf215		Lyrm1	Fosb	Me3
Rufy4		Mad2l2	Fosl1	Micall1
Sgms2		Manbal	Fosl2	Mtor
Slc22a17		Map1lc3b	Foxa1	Mturn
Slc38a4		Map2k4	Foxa2	Nacc2
Slc40a1		Mapkapk2	Foxa3	Ndufa1
Slc7a8		Mdm2	Foxj2	Npw
Slc9a7		Mettl5	Foxj3	Osgin2
Snhg11		Mff	Foxk1	Otub2
Syp		Mrpl14	Foxk2	Parp4
Thsd4		Mrpl40	Foxm1	Pcmtd1
Tmem106b		Mrpl54	Foxn2	Pde4a
Tmem161b		Mtch1	Foxn3	Pdlim4
Tmem218		Mtmr1	Foxo1	Pet100
Tmem35a		Mtus1	Foxo4	Phyh
Tomm20l		Ndufaf7	Foxo6	Pitpnc1
Ttc7b		Nod1	Foxp1	Pkia
Vldlr		Nudt3	Foxp2	Plcg1
Vwa8		Oaz2	Foxp4	Plekhm2
mt-Tf		Pafah1b1	Foxq1	Plekhm3
C030015E24Rik		Paics	Gabpa	Plvap
Gm44079		Paip1	Gata4	Pmpcb
1810063I02Rik		Paip2	Gata5	Pnpla8
4933437G19Rik		Pcbd2	Gata6	Pogk
5430402O13Rik		Pde6d	Glyr1	Prkacb
Acadsb		Pdxp	Gmeb1	Prss16
Acsl1		Pfdn5	Gmeb2	Psd3
Agbl2		Pgm1	Gpbp1	Rab11fip4
Aldh4a1		Phospho2	Grhl2	Rab31
Ang		Pik3c2a	Gsc2	Rab3ip
Ankrd22		Pkig	Gzf1	Rap1gap2
C230013L11Rik		Plekha1	Hbp1	Rapgef4
Camk2n2		Plekhf1	Hes1	Rasd1
Cep350		Ppa2	Hes6	Rph3al
Cntnap2		Ppp1r16a	Hey1	Runx1t1
Cobl		Pten	Hic2	Sbk1
Cox6c2		Pura	Hinfp	Sec14l4
Cox7a1		Qk	Hivep1	Sh3tc1
Crppa		Rab12	Hivep2	Slc25a13
Dgkg		Rab18	Hivep3	Slc6a8
Dzank1		Rab21	Hmbox1	Smad9
Ell3		Rab33b	Hmga1	Smarcd3
Fam160a1		Rad54l2	Hmga2	Snrk
Fam161a		Rapgefl1	Hmgn3	Spata6l
Fermt2		Rb1	Hsf1	St3gal3
Fgf18		Rgl3	Hsf2	Stradb
Fnip2		Ripk2	Ikzf4	Tanc2
Foxc1		Rnf146	Ikzf5	Tbc1d4
Fsd1l		Rnf34	Irf1	Tbc1d9
Gm11716		Sap18	Irf2	Thnsl2
Gm15543		Sema6b	Irf3	Tsc2
Gm21814		Serf1	Irf6	Ttc7
Gm28926		Setd7	Irf7	Uhrf1bp1l
Gm30122		Sh3glb1	Irf9	Whrn
Gm31641		Smap2	Irx2	Xdh
Gm37215		Smim10l1	Irx3	Ypel2
Gm37621		Smim8	Irx5	Zscan2
Gm39157		Snapin	Isl1	1700086O06Rik
Gm42448		Srp14	Jrk	2210408F21Rik
Gm44421		Stau2	Jrkl	2310040G24Rik
Gm4673		Stk24	Jun	Acadl
Gm48684		Suclg2	Junb	Acox3
Gm48882		Synj2bp	Jund	Afg1l
Gprin3		Thap4	Kat7	Afg3l1
Hadhb		Tigar	Kcmf1	Agl
Hdgfl3		Tmem250-ps	Kin	Aldh1a1
Hecw2		Tmem80	Klf10	Aldh6a1
Ifi27		Tprgl	Klf11	Arfgef2
Ikzf2		Trappc2	Klf12	Arhgdig
Kcnab2		Trappc9	Klf13	Arhgef37
Kif1a		Tsg101	Klf16	Atp6v0e
Lancl3		Ube2n	Klf2	Baiap2l1
Lhfpl2		Ube2r2	Klf3	Bckdha
Lingo4		Ubl5	Klf4	Camkk2
Maob		Uchl4	Klf5	Car5b
Map3k15		Uck1	Klf6	Clic6
Mast4		Ufd1	Klf7	Cox17
Mccc1		Uqcc2	Klf8	Cpeb3
Nexn		Usb1	Klf9	Crat
Nrbp2		Vapb	Lcor	Crebrf
Oxct1		Vwa5a	Lcorl	Dnajc28
Palm3		Wdr45	Lhx5	Dtnbp1
Pccb		Zbtb10	Lin54	Epn3
Pcp4l1		Zbtb8os	Maff	Fbxo25
Pfkfb3		Zfp219	Mafg	Gbe1
Plscr2		Zfp335os	Mafk	Glod5
Ppargc1a		Zfp553	Max	Gm10327
Ppp1r3c		Zfp709	Maz	Gm15241
Prkn		Zfp784	Mbd1	Gm26782
R74862		Zfp810	Mbd2	Gm28592
Rab11fip5		Zfp87	Mbd3	Herc3
Rdh14		Zfp983	Mbd4	Hsd17b10
Scn1b		mt-Tt	Mbd6	Hsf4
Sfxn4		0610009B22Rik	Mecom	Ivd
Sh3pxd2a		2210039B01Rik	Mecp2	Klf15
Slc35f3		2310030G06Rik	Meis1	Lonrf1
Sorbs1		3110056K07Rik	Meis2	Mindy2
Tbc1d8		5430414B19Rik	Meis3	Mroh1
Tcta		A430057M04Rik	Mesp2	Mrs2
Tdrkh		A530017D24Rik	Mga	Myo15
Tle2		Abhd17a	Mlx	Nbeal1
Tmem44		Abtb1	Mlxip	Ngef
Tmem89		Actr10	Mlxipl	Nudt12
Tns1		Acyp1	Mnt	Osbpl11
Zan		Aip	Msantd3	Osbpl1a
Zc3h12d		Akirin1	Mterf3	Pde1c
Zdhhc2		Ap1b1	Mtf1	Pdlim7
mt-Tl1		Ap4s1	Mtf2	Peli2
1110032A03Rik		Arap1	Mxd1	Pgap6
1500026H17Rik		Arl16	Mxd3	Pi4ka
1700017B05Rik		Atg4a	Mxd4	Pik3r3
2210409E12Rik		Atp6v0d1	Myb	Pip5k1c
2410124H12Rik		Atp6v1g1	Mybl1	Pitpnm1
A430018G15Rik		Atp6v1h	Mybl2	Plcl1
A730020E08Rik		Atxn2	Myc	Ppargc1b
Agbl3		Atxn7l3b	Mycl	Rab11fip2
Ap3m2		Azi2	Mycn	Ralgapa2
Arhgef38		B230307C23Rik	Mynn	Rrm2b
Arnt2		Bag3	Mysm1	Rufy2
Asap3		Bphl	Mzf1	Sacm1l
Btf3-ps18		Bri3	Naif1	Socs5
Calcoco1		Bsdc1	Ncoa1	Spire1
Car8		Btbd1	Ncoa2	Stx12
Catspere2		Btrc	Ncoa3	Tango2
Coq8a		C77080	Nfat5	Tef
Eva1b		Calm2	Nfatc1	Tktl1
Fabp1		Carnmt1	Nfatc2	Tom1l2
Fam71e1		Cbwd1	Nfatc3	Tor1aip1
Fn3k		Ccdc85c	Nfia	Trak2
Gm12352		Ccdc90b	Nfib	Vgll4
Gm13594		Cdk18	Nfic	Wipf3
Gm14703		Chmp4b	Nfil3	Zbtb11os1
Gm14966		Chmp6	Nfix	Zfp827
Gm26910		Cipc	Nfkb1	Znfx1
Gm41333		Cltb	Nfkb2	1110008P14Rik
Gm49883		Coa8	Nfx1	4930455G09Rik
Gm9465		Commd1	Nfxl1	4930481A15Rik
H2al1m		Commd4	Nfya	A930017M01Rik
Lbh		Commd9	Nfyb	AW549877
Lpin1		Copg2	Nfyc	Acadm
Lrrc39		Copz2	Nkrf	Ak1
Map1lc3a		Coq7	Nme2	Ankrd9
Morn4		Cox15	Npas2	Apoo
Myo3b		Cpped1	Nrf1	Apoo-ps
Myzap		Cpt2	Ovol1	Arhgap8
Npl		Csde1	Ovol2	Arhgef28
Obp2a		Decr1	Patz1	Atp6v1d
Phyhip		Dennd3	Pbx1	Bckdhb
Pik3c2g		Dlg3	Pbx2	Blcap
Ppp3cc		Dnlz	Pbx3	Bmp2k
Ppp4r1l-ps		Dph3	Pcgf2	Ccdc32
Rab17		Dusp28	Pcgf6	Cdkn1a
Rai2		Echdc1	Pdx1	Ckb
Sdr9c7		Ecpas	Phf19	Clba1
Serpini1		F8a	Phf20	Cobll1
Spa17		Fam118a	Pin1	Cox6c
Tcea3		Fam160b2	Pitx1	Cpeb2
Tspan12		Fam168a	Pknox1	D17H6S53E
Vgf		Fbxl3	Plagl1	Denn2b
Ypel1		Fbxw5	Plagl2	Dgcr6
Zfp551		Fem1a	Plscr1	Dip2a
Speer4a		Fis1	Ppard	Dusp6
0610009L18Rik		Foxa2	Pparg	Echdc3
2310010J17Rik		Gabarap	Prdm10	Eps8l2
4732440D04Rik		Gatad1	Prdm15	Fabp12
5830454E08Rik		Get3	Prdm16	Fabp3
Aamdc		Glrx2	Prdm2	Fabp3-ps1
Adk		Gm14305	Prdm4	Fhdc1
Atg10		Gm42928	Prdm5	Filip1l
Atg16l2		Gm49338	Prdm9	Gatd3a
Atp6v0c		Gm5139	Preb	Gm2011
Atpaf1		Gm7859	Prmt3	Gm4285
Auh		Gm8055	Prr12	Gm45871
Ccdc189		Gm8242	Pura	Gm48089
Cnst		Gmfb	Purb	Gnpda1
D130007C19Rik		Gng5	Rara	Gpd1
Ddhd2		Gpx4-ps2	Rarg	Grhpr
Dusp14		H4c4	Rbak	Gsap
Efcab2		Hbp1	Rbck1	Gstm5
Fahd2a		Hes6	Rbpj	Guk1
Fam13a		Hif1a	Rbsn	Hagh
Fggy		Hif1an	Rel	Hdhd2
Fhit		Hsbp1	Rela	Hsbp1l1
Fmo5		Ift20	Relb	Hsdl2
Gata6os		Immp1l	Repin1	Inpp5j
Glul		Inpp5e	Rest	Kifc3
Gm12389		Irf2bpl	Rexo4	Ldhb
Gm15417		Jmy	Rfx1	Ldhb-ps
Gm15743		Kbtbd7	Rfx2	Lekr1
Gm20522		Kcmf1	Rfx3	Lnx1
Gm20633		L2hgdh	Rfx5	Lonp2
Gm41349		Lamtor2	Rfx7	Macrod1
Gm45447		Larp1b	Rlf	Mgmt
Gm5069		Ldah	Rreb1	Mitf
Gm9694		Lig4	Runx1	Mkln1os
Hint3		Llgl2	Runx2	Msrb2
Hsd17b14		Lurap1	Rxra	Mycbpap
Idh2		Lyrm7	Rxrb	Nabp1
Iftap		Maea	Safb	Ndrg2
Irs1		Map2k2	Safb2	Ndufa5
Iscu		Marchf5	Scmh1	Ndufa7
Kat2b		Mat2b	Scml4	Ndufs5-ps
Klhdc1		Mcts2	Setbp1	Nipsnap2
Lin7b		Med10	Setdb1	Nr1h4
Lrrc51		Med29	Setdb2	Nrtn
Ndufa2		Mkks	Sgsm2	Ogdh
Ndufs6b		Mmaa	Six5	Oplah
Nudt18		Mpi	Ski	Parp16
Pcbp3		Mrpl10	Skil	Pdk2
Prickle1		Mrpl16	Smad1	Phlda1
Prps2		Mrpl33	Smad3	Plekhg6
Rbbp9		Mrps31	Smad4	Prelid2
Rnls		Mrps6	Smad5	Rab5b
Rorc		Mta3	Smyd3	Rgs12
Serpinb9		Mtg2	Snapc2	Rhof
Six4		Mtln	Snapc4	Rilp
Slc25a36		Mtmr2	Son	Sema3e
Smim19		Mvb12a	Sox13	Septin6
Sord		Myo1c	Sox2	Sfxn3
Srr		Naxe	Sox21	Sgk1
Sugct		Ndrg3	Sox4	Sik3
Tmem160		Net1	Sox5	Slc25a23
Tox		Nlk	Sox9	Smim38
Trak1		Nmrk1	Sp1	Snai3
Upp2		Nt5c3b	Sp2	Snx6
Wnt9a		Nudt13	Sp3	Sowahd
Xlr4b		Oip5os1	Sp4	Tbkbp1
Zfp974		Oxnad1	Spdef	Tnni3
Zmynd10		Papolg	Spen	Tns2
1700001L19Rik		Pdcd5	Srcap	Tpm1
1700047K16Rik		Pdrg1	Srebf1	Trp53inp1
2210411M09Rik		Phkg2	Srebf2	Vegfb
4632432E15Rik		Pias2	Srf	Wnk4
4930449I04Rik		Pikfyve	Stat1	Ypel5
6030443J06Rik		Pmpca	Stat2	1700101I11Rik
6820408C15Rik		Pomp	Stat3	A230005M16Rik
9330121J05Rik		Ppm1a	Stat6	A230065N10Rik
A930038B10Rik		Ppm1h	Tbp	Acot13
Aldh1a2		Ppm1m	Tbpl1	Adh1
Arl9		Prorsd1	Tbx4	Adssl1
Atp11c		Prr15l	Tcf12	Aldh1b1
Atp6ap2		Pts	Tcf20	Aldh1l1
Atp6v0c-ps2		Rab22a	Tcf3	Arl4d
Bmp1		Rab2a	Tcf4	Atp5g1
Ces2b		Rab5c	Tcf7	Atp5h
Clmp		Rabep1	Tead1	Atp5j2
Cpt1c		Rala	Tead2	Bin1
Ctns		Rap2a	Tead3	Brms1l
Ctsf		Rbbp8	Terf1	Cdkn2b
Dlgap1		Rbm47	Terf2	Chchd10
Fam229a		Rnf115	Tet2	Chchd7
Gbp7		Rnf17	Tet3	Cox5b
Gm10132		Rnf44	Tfap4	Cox5b-ps
Gm12589		Rragc	Tfcp2	Cox6b1
Gm14410		Rsph3a	Tfdp1	Cox7a2
Gm20033		Scand1	Tfdp2	Cox7b
Gm26739		Scfd2	Tfe3	Dhrs11
Gm26877		Sdhaf4	Tfeb	Dnajc15
Gm27033		Sec23b	Tgif1	Dtna
Gm32358		Septin1	Thap1	Echdc2
Gm37025		Shb	Thap11	Esrra
Gm37186		Sike1	Thap12	Etfrf1
Gm37349		Sin3b	Thap2	F3
Gm3800		Skil	Thap3	Fgd4
Gm38071		Slc9a3r1	Thap4	Ganc
Gm38115		Smcr8	Thap6	Gm10250
Gm42577		Snx16	Thap7	Gm45640
Gm42783		Snx3	Thrb	Gm47585
Gm42997		Spata2l	Thyn1	Gm5113
Gm43331		Spryd7	Tigd2	Got1
Gm43868		Srpk2	Tmf1	Gpt2
Gm43984		Stard13	Topors	Gys1
Gm44002		Stk11	Trafd1	Hibadh
Gm44658		Stk39	Trerf1	Hibch
Gm45137		Stk40	Tshz1	Hip1r
Gm45360		Strbp	Ttf1	Hk1
Gm47439		Tatdn3	Ubp1	Isca2
Gm47867		Tbc1d10a	Usf1	Lrrc14b
Gm49514		Tfb2m	Usf3	Mccc2
Gm5576		Tfeb	Vdr	Mdh1
Gm5673		Tgfbrap1	Vezf1	Micos13
Gm6612		Tiparp	Wiz	Mpc1
Gm7985		Tle1	Xbp1	Mpc1-ps
Gm8185		Tmem199	Xpa	Mpc2
Gm8407		Tomm7	Ybx1	Mrps21
Gm9276		Trappc3	Ybx3	Mtx3
Gm9922		Trappc4	Yy1	Myo19
H2-Eb1		Trim32	Zbed3	Ndufa10
Itga7		Tsc22d3	Zbed4	Ndufa3
Kcnrg		Ttl	Zbed5	Ndufa4
Map4k1		Tusc2	Zbtb1	Ndufa6
Neat1		Txlng	Zbtb10	Ndufb11
Nlrp6		Uba3	Zbtb11	Ndufb7
Penk		Ube2v2	Zbtb14	Ndufb8
Phxr4		Ube2w	Zbtb17	Ndufc1
Ppp1r36		Ube3a	Zbtb18	Ndufs2
Prss22		Ubl4a	Zbtb2	Ndufs5
Rho		Ubtd1	Zbtb20	Ndufv1
Slc12a2		Ufm1	Zbtb21	Ndufv3
Slc12a4		Ulk1	Zbtb22	Nol3
Slc17a7		Urgcp	Zbtb24	Nrn1
Slc26a11		Uros	Zbtb25	Olfm4
Slc35g2		Usp20	Zbtb3	Pfkm
Slc3a1		Usp25	Zbtb33	Ppp1r1b
Sp100		Usp8	Zbtb34	Pptc7
Specc1		Vcpip1	Zbtb38	Prdx5
Sphk1		Vdac2	Zbtb39	Prkcz
Spi1		Vps11	Zbtb4	Rab30
Tpt1-ps5		Vps29	Zbtb41	Rmdn1
Tubb4b-ps1		Wasl	Zbtb43	Rmnd1
Zfp558		Wdr13	Zbtb44	S100a1
Apol6		Wdr61	Zbtb45	Septin9
E230001N04Rik		Wdr83	Zbtb48	Slc25a20
Gm17798		Wdyhv1	Zbtb49	Slc25a3
Gm7082		Wipi1	Zbtb6	Slc25a4
1700013D24Rik		Wwp1	Zfhx2	Sod2
Gm37548		Xpa	Zfhx3	Stambpl1
Gm49096		Yaf2	Zfp1	Sucla2
Cxcl11		Zadh2	Zfp2	Sult1a1
1500035N22Rik		Zbtb24	Zfp37	Svip
A230083N12Rik		Zfp11	Zfp41	Tenm4
Adh6a		Zfp142	Zfp62	Trib2
Angptl2		Zfp189	Zfp64	Trim50
Ankdd1b		Zfp24	Zfp90	Trp53inp2
Ccl20		Zfp420	Zfp91	Uqcr11
Gm11266		Zfp687	Zfpm1	Uqcrc2
Gm12176		Zfp949	Zfx	Uqcrfs1
Gm27032		1110065P20Rik	Zgpat	Uqcrh
Gm32892		2700097O09Rik	Zhx1	Uqcrq
Gm42633		2810021J22Rik	Zhx2	Wdr7
Gm8860		4833418N02Rik	Zhx3	2610507I01Rik
Iqck		5031425E22Rik	Zkscan3	6430550D23Rik
Mab21l1		8030462N17Rik	Zkscan5	Abca7
Megf11		Abhd14b	Zkscan7	Abcb9
Msl3l2		Abhd5	Zkscan8	Abhd18
Nebl		Adh5	Zscan12	Acadvl
Ppp1ccb		Aifm2	Zscan20	Aco2
Prlh		Akr7a5	Zscan21	Adck1
Rwdd2a		Anks3	Zscan22	Akap8l
Slc30a3		Ap1m1	Zscan26	Aldh5a1
Ttc22		Ap2b1	Zscan29	Aqp4
Actrt3		Arfip1	Zxdb	B4galt5
Atp5l-ps1		Atg4d	Zxdc	BC037032
Gm38077		Atpaf2	Zzz3	C1qtnf4
Gm7497		Atpif1		Catsper2
Tcfl5		BC031181		Cdhr5
Cdh22		Bach1		Cox4i1
Dgkk		Baz2a		Cox6a1
Tarm1		Blvra		Cst8
Gm10366		Btbd6		Dipk2a
Gm45407		C430014B12Rik		Dld
Gm6771		Carhsp1		ENSMUSG00000095041
H3c6		Cbfa2t2		ENSMUSG00002076158
Procr		Ccm2		Fam126a
2610008E11Rik		Cebpz		Fam234b
4632428C04Rik		Cebpzos		Fbxl21
4930512H18Rik		Ciao1		Fh1
4933424G06Rik		Ciao2b		Fkbp14
5730507C01Rik		Clpp		Frem2
9430034N14Rik		Crlf3		Ggnbp1
Acta1		Cstf2t		Gm10657
Arhgap45		Cth		Gm12655
B530045E10Rik		Cyb5b		Gm23346
BC024139		D8Ertd738e		Gm29668
BC055308		Ddx24		Gm37364
Bbof1		Desi2		Gm39041
Btnl4		Dmd		Gm45203
C030015A19Rik		Dnaaf5		Gm45844
Chst10		Dnaja3		Gm47411
Cib2		Dnajc4		Gm50432
Coil		Dusp3		Gm5187
Cyp4f41-ps		Dvl3		Gramd1a
Dab1		Dynll2		H4c8
Dmrta2		Egln2		Ikbip
Ggta1		Emc2		Il15ra
Gm10300		Epm2aip1		Immt
Gm10433		Exph5		Kcne2
Gm11929		Fkbpl		Kifc2
Gm14636		Foxred1		Lars2
Gm15401		Gadd45a		Letm1
Gm15642		Gca		Malat1
Gm15952		Gga1		Manea
Gm19696		Gm11224		Mir6236
Gm2534		Gm11960		Ndufa13
Gm25541		Gm11996		Ndufb5
Gm28529		Gm13882		Ndufb9
Gm32492		Gm15441		Ndufs1
Gm34961		Gm16124		Nenf
Gm37606		Gm20512		Npc2
Gm37844		Gm31105		Nudt17
Gm37949		Gm3222		Nupr1l
Gm39228		Gm37392		Pdzd7
Gm47024		Gm37906		Plp1
Gm50215		Gm43597		Ppara
Gm6682		Gm47920		Sdha
Gm8463		Gm4950		Serac1
Gm9280		Gm5165		Slc36a1
Gm9803		Gm5787		Smpd2
Grk1		Gm7832		St3gal4
Gsta5		Gm8529		Stamos
Hcst		Gosr2		Stard8
Hoxc4		Gpsm1		Tlcd1
Htr1b		Grpel1		Tlcd3b
Igtp		Gtpbp8		Tmem42
Il7		H2aw		Tuba8
Ino80dos		Hykk		Uqcrc1
Insl6		Impa1		Usp2
Itgb8		Irgq		Vegfa
Jaml		Kdm3a		Ybx2
Ltbp1		Kif3b		8430422M14Rik
Lysmd4		Klhdc10		Cd320
N4bp2l1		Klhl21		Chrm3
Ndn		Klhl42		Cst11
Neurod2		Lats1		Fgl1
Nsg1		Letmd1		Fitm2
Pard6g		Map3k2		Frmd5
Pjvk		Mettl23		Gm1110
Plekhd1os		Mkln1		Gm14450
Prkd1		Mmachc		Gm5425
Prok2		Mon1a		Golt1a
Ptgs1		Mrm2		Grem2
Pwwp3b		Mrpl12		Lipa
Qpct		Mrpl13		Ogt
Rpl9-ps2		Mrpl27		Opn3
Rskr		Mrpl32		Prrg2
Slc16a2		Mrpl51		Tmem38a
Snai1		Mrpl58		Tmem50b
Tagln3		Mrps33		1810041H14Rik
Tex38		Mrps35		4833413G10Rik
Tpm2		Mtch2		C030037D09Rik
Trim15		Mtif3		Gm13771
Uggt2		Mto1		Gm3625
Zfp185		Mylpf		Gm43368
Zfp3		N4bp2		Gm43573
Zfp30		N4bp2os		Gm4795
Zfp658		Naa38		Jsrp1
Zfp882		Napg		Neu3
Gm13252		Naxd		Bhlhe41
Gm48621		Nedd9		Brpf3
Hoxc5		Nqo2		Cry2
Irs3		Nubp2		Dstyk
M1ap		Otub1		Garre1
Galnt15		Otud6b		Gm11696
Gpx6		Pank1		Gm37258
Gtsf1l		Pard6b		Kdm7a
Mab21l3		Peli3		Zbtb37
Msln		Pex11a		4921531C22Rik
Gm24507		Pex5		6330403L08Rik
Inpp4b		Pgk1		9330151L19Rik
Cpt1b		Pheta1		AI463229
1700012D14Rik		Pkn1		Acad9
4833408A19Rik		Pnrc1		Acsl6
6430573P05Rik		Ppcs		Ahi1
A230059L01Rik		Ppme1		Ankrd50
Ablim2		Ppp1r3e		Arhgap35
Adamts7		Ppp2r3c		Arsg
BC051019		Prdm11		Asb13
BC060293		Psmd8		B930095G15Rik
Car12		Ptar1		Capn6
Car15		Rab10os		Chm
Ccdc148		Rab14		Cpeb4
Ccdc89		Rab27b		Crebl2
D430018E03Rik		Rabggta		Cuedc1
Dnhd1		Rabggtb		Dcaf11
Efna3		Ranbp6		Dele1
Eqtn		Rbfa		Dmwd
Esyt3		Rhot1		Dnajc12
Fam102b		Ric1		Eepd1
Fcna		Rin2		Eid2
Fhad1		Rnf166		Eps8
Gabrb3		Rnf185		Fam174a
Gm10648		Rnf41		Fez2
Gm11837		Rnf5		Flot2
Gm15197		Rnf7		Flywch1
Gm16288		Rtl8b		Gab1
Gm17040		Rusc1		Gab2
Gm17354		Sdhaf3		Gm12955
Gm36172		Sdr39u1		Gm15889
Gm37569		Sik2		Gm28503
Gm40614		Slc25a15		Gm2962
Gm42769		Slc25a33		Gm43311
Gm43752		Smdt1		Gm9812
Gm44261		Smim11		Heca
Gm44616		Socs4		Hipk3
Gm45501		Spryd4		Hira
Gm45901		Spsb3		Itpkb
Gm4607		Srek1ip1		Jcad
Gm47644		Stat5b		Lratd2
Gm5420		Taco1		Lyrm9
Gm7418		Tarsl2		Mblac2
Gna15		Tbc1d16		Mosmo
Hdc		Tmem86b		Mvb12b
Ina		Tpp2		Mxi1
Itga9		Trim39		Neu2
Kndc1		Ttc1		Nrd1
Ly6k		Ttc3		Osbpl8
Mamdc4		Txnip		Oxsm
Olfr920		Ube2b		Palld
Parp8		Ube2d-ps		Phldb2
Pde6g		Ube2h		Plcb4
Pnliprp1		Ubl7		Plekha3
Pus7l		Ufsp2		Plekhb1
Rapgef3		Urod		Rcan3
Rbpms2		Usp19		Rnf123
Samd5		Vdac1		Ro60
Srcin1		Vps18		Rora
Tdrd5		Ythdf3		Rragd
Tectb		Zfp113		Saxo2
Tinag		Zfp322a		Sfxn2
Ucp3		Zfp397		Sh3d21
Vmn2r57		Zfp707		Smim1
Gm28373		Zfp750		Snx13
Gm5203		Zfp787		Spaca3
Mbl2		Zfp809		Tk2
Flnc		Zgpat		Trim12a
Gm31814Acox2		Zscan29		Ttbk2
Ap1s2		Zswim7		Tut4
B930094E09Rik		1110002L01Rik		Uap1l1
Bbs12		3110001I22Rik		Ulk2
C920006O11Rik		AU022252		Unc13b
Cdc42ep3		Abhd11		Washc5
Cyp2c66		Acaa1a		Wsb2
Dusp18		Agpat1		Wwc1
Efemp2		Anxa6		Ypel3
Fxyd6		Ap5m1		Zbtb42
Glis3		Araf		Zc4h2
Gm10080		As3mt		Zmat1
Gm11695		Asl		1700123M08Rik
Gm14248		Atad3a		2210406O10Rik
Gm17149		Atg14		5330406M23Rik
Gm17971		Bcl6		6030460B20Rik
Gm18194		Bicd1		9030407P20Rik
Gm20707		Borcs6		A630089N07Rik
Gm43593		Brwd1		Acad12
Gm45343		Cblb		Appl2
Gm7502		Ccdc159		Asic5
Gm9381		Cdip1		BC049715
Maoa		Cep19		Bbs4
Mindy4		Cfap126		Bex2
Mpeg1		Chchd4		Bmf
Mtus2		Ciao3		Castor2
Pdzd9		Ciapin1		Cbfa2t3
Prox2		Cited2		Cdcp3
Rell2		Clpx		Clic3
Ret		Cmc4		Csgalnact2
Sp3os		Cmtm8		Dgkh
Tnnt1		Coq3		Dock4
Zfp566		Cox10		Dpyd
Zfp866		Cox7a2l		Etl4
1700003F12Rik		Dbndd2		Fgf1
1700016G22Rik		Dhx37		Fgfrl1
1700020L24Rik		Dmac1		Gm11963
1700023B13Rik		Dnajb4		Gm12059
9530013L04Rik		Dnajc11		Gm12359
A930007A09Rik		Dvl1		Gm12454
Afap1l2		Eci2		Gm15663
Alpi		Eif2ak4		Gm30085
Anp32b-ps1		Eif2b4		Gm31166
Apom		Emc6		Gm37292
Aqp1		Ethe1		Gm43652
Baiap2l2		Fam50a		Gm49085
Best2		Farp2		Gm50268
C1qtnf1		Frat1		Krt80
C1ra		Gadd45gip1		Lama5
Casp4		Get4		Lct
Cd302		Gfm2		Lmcd1
Cd38		Gm10516		Man2c1os
Ces3a		Gm11808		Mettl24
Chadl		Gm13033		Mreg
Cldn22		Gm2199		Msx1
Cntd1		Gm37653		Mt3
Creb3l3		Gm4419		Myo6
Dlc1		Gm49602		Ndfip1
Dzip1		Gm50307		Ndrg1
ENSMUSG00002076721		Gm5507		Nefh
Faim2		Gm7286		Osbpl5
Fam71f2		Gm7507		Phf1
Fetub		Gm7833		Pik3cb
Gimd1		Gm9162		Pink1
Glyctk		Gm9274		Prkce
Gm11992		Gm9619		Rdx
Gm12739		Golga2		Rian
Gm15492		Gpd1l		Rnf125
Gm15984		Gpi1		Ror1
Gm1976		Gtf3c6		Rps6ka2
Gm23628		Guf1		Shld2
Gm26812		H2-Ke6		Slc16a3
Gm31036		Hdhd3		Slc46a3
Gm32926		Hectd4		St3gal1
Gm36371		Hmgcs1		Tmem221
Gm36945		Hspa9		Tsga10
Gm37310		Ier5l		Tspyl4
Gm37711		Igbp1		Washc2
Gm38190		Impa2		Xylb
Gm42885		Josd1		1700019D03Rik
Gm43143		Jtb		2210417A02Rik
Gm43703		Kbtbd4		2700033N17Rik
Gm44623		Kctd6		5830444B04Rik
Gm44751		Klhl18		6330410L21Rik
Gm44837		Lamtor5		A330023F24Rik
Gm44982		Larp4		Akr1b8
Gm48357		Lhpp		Apoc3
Gm49599		Lrpprc		Arhgap9
Gm7788		Map2k7		Atp1b2
H2bc8		Mapk8		B230206H07Rik
Hcar1		Med13		BC049987
Hey2		Med21		C530005A16Rik
Hs3st3a1		Metap1d		Cited1
Hspa12b		Mid1ip1		D930036K23Rik
Igf1		Mllt11		Dpp10
Inf2		Mospd2		Eng
Klhl11		Mrpl18		Gm10532
Lncenc1		Mrpl43		Gm11496
Lpar4		Mrpl46		Gm13194
Lrrc3b		Mrpl47		Gm15590
Map9		Mrps16		Gm19325
Mettl5os		Mrps18a		Gm2965
Nkd1		Mrps5		Gm37589
Npy1r		Mtg1		Gm38235
Nrep		Mthfd1		Gm43008
Obsl1		Mtif2		Gm44170
Oprd1		Mxd4		Gm44434
Palmd		Nars2		Gm5561
Pdgfrl		Nat8f1		Gm8709
Pear1		Ndufaf2		Gm960
Peg12		Ndufaf6		Grik4
Piwil4		Neurl4		H3f3aos
Plpp4		Nkiras2		H4c1
Rin3		Nme2		H4c11
Rpl23a-ps5		Nprl2		K230015D01Rik
Rps15a-ps3		Nr2f6		Ly6c2
Sgcd		Nsun3		Mfsd2b
Slc22a29		Nudt19		Mypop
Slc43a1		Nup88		Parvb
Stpg3		Oxa1l		Pmepa1
Tead4		Pak6		Smyd1
Tlr1		Paox		Sptb
Trpv6		Parp10		Yjefn3
Try4		Pcyt2		Zfp202
Tubb6		Pdcd10		Zswim8
Vegfd		Pex1		Gm43726
Vgll3		Phykpl		Hp
Wfdc15b		Pip5k1a		Xlr
Zdhhc15		Pla2g12a		Olfr691
Zfp786		Polb		2900089D17Rik
Syt9		Polr3a		9430065F17Rik
		Ppp3r1		Aldh1l2
Cyp2c29		Ppp6r2		Alpk3
Dnah2os		Prelid3b		Arhgap4
3222401L13Rik		Prune1		Clhc1
5330431K02Rik		Psmd12		Gm14921
8430432A02Rik		Psme2b		Gm42693
AW112010		Pstk		Gm5230
Abcg8		Ptpmt1		Gm5335
Adamts1		Pycrl		H3c2
Ambp		Qrsl1		Nlrc5
Anxa9		Rabif		Slc25a2
Apol9a		Ranbp10		Slc6a20b
Asic1		Rassf6		Tcf24
Bend4		Rbm4		BC006965
Bicc1		Riok3		Cd46
C130074G19Rik		Rnf214		Cela2a
Capns2		Rnf225		Fam167a
Clca3a2		Rnf25		Fbxw10
Dll4		Rps27		Galnt18
Dpysl5		Rps29		Gm12902
Dusp13		Rsrp1		Gm13466
ENSMUSG00000118642		Rwdd4a		Gm16685
Edaradd		Sap18b		Gm20548
Fam221b		Sdhaf2		Gm42611
Fer1l5		Sec31a		Gm4951
Fes		Senp7		Gm6967
Fxyd1		Setx		Gm7189
Gata5os		Sgsm2		Gm8069
Gbp3		Sgta		Iigp1
Gm11693		Sh3bp1		Kcnc2
Gm12500		Sh3bp5l		Pcolce
Gm16630		Slc25a28		Ppm1j
Gm17705		Slc25a44		Ppp2r2c
Gm19967		Smim20		Rims3
Gm20517		Snx21		Ttc9
Gm37729		Srcap		Uty
Gm37824		Stat3		Xlr4a
Gm38021		Stat5a		1700073E17Rik
Gm42671		Stk17b		1700018L02Rik
Gm43054		Swt1		2310068J16Rik
Gm43588		Tatdn2		9330160F10Rik
Gm44946		Tbrg4		A330076H08Rik
Gm45540		Tdrp		A730011C13Rik
Gm4804		Tepsin		A830035O19Rik
Gm48337		Tfg		A930001C03Rik
Gm48562		Tifa		Aars2
Gm48640		Timm13		Abcb8
Gm49704		Timm8a1		Abcc10
Gm49932		Timmdc1		Afg3l2
Gm6054		Tmem203		Ankrd29
Gm8623		Tomm5		Apc-ps1
Grin2b		Tpi1		Arhgef19
H4c6		Traf4		Atg9a
Hmgb1-ps3		Tuba4a		Atp5c1-ps
Lama4		Txndc9		B230206L02Rik
Lrrc24		Ubac1		Bri3bp
Mcub		Ubb-ps		C2cd2l
Mmp24		Ube2f		C630043F03Rik
Mpdz		Ube2m		Cacnb4
Npy4r		Umps		Ccdc187
Pcolce2		Usp16		Ccdc84
Plat		Usp45		Cep68
Platr32		Vipas39		Csl
Sema6a		Vps33b		Cxcl10
Serpine1		Zfp655		Cycs-ps2
Slurp2		Zfp790		Dhcr24
Susd2		Zfp991		Dhcr7
Sv2a		Zkscan14		Dmpk
Svil		1700123O20Rik		Dph1
Syt5		1810013L24Rik		Dusp4
Thbs3		4921524J17Rik		Edem1
Tmem40		8430429K09Rik		Eme2
Trim58		AI837181		Entpd5
Ttc28		Abcf3		Frg2f1
Tuba3a		Aco1		Gas6
Wfdc5		Alkbh3		Gm10313
Zfp112		Ankhd1		Gm10570
8030423J24Rik		Aopep		Gm10603
Gm48888		Aph1a		Gm11472
Gm49442		Arf5		Gm12276
Lrtm2		Arfrp1		Gm15289
Tex19.2		Arl5a		Gm15542
Cxcr1		Aven		Gm17068
Kcnj10		B230369F24Rik		Gm17794
Trac		Bhlhe40		Gm17799
3830403N18Rik		Blzf1		Gm20056
Gm47550		Borcs8		Gm2467
Lin28a		Brd2		Gm32461
Zfp433		Brox		Gm37183
1190001M18Rik		C1qbp		Gm3839
9130409I23Rik		Cacnb1		Gm42895
9430060I03Rik		Card19		Gm43737
Ache		Card6		Gm44153
Aga		Ccdc58		Gm44699
Apol9b		Ccdc97		Gm47586
BC106175		Ccnl2		Gm50156
Bcl11b		Ccs		Gm50313
Cldn6		Cdk5rap1		Gm5430
Dennd2a		Cdkl5		Gm5944
Egfl6		Chchd1		Gm6317
Egr3		Ciart		Gm7183
Fan1		Coa6		Gm7572
Gck		Cox16		Gm7627
Gm14127		Cul1		Gm7763
Gm15912		Cul4a		Gm7784
Gm16283		Cuta		Gm8825
Gm19220		Dcp1b		Gm9294
Gm2221		Dusp1		Gm9515
Gm30648		Edf1		H2ac6
Gm3671		Epn1		H4c3
Gm43513		Eral1		Hspg2
Gm4402		Esf1		Kcnn1
Gm44567		Exosc4		Kcnq3
Gm48582		Exosc5		Lipc
Gm5075		Fam53a		Mcfd2
Gm7481		Fastkd1		Mief2
Gm8661		Fbh1		Mir1931
Katnal2		Fbrsl1		Mrps36-ps1
Lrp3		Gm17828		Msr1
Lyl1		Gm20604		Myh14
Mrpl48-ps		Gm43359		P3h1
Myt1		Gm44292		Parp11
Nalcn		Gm45222		Rab44
Nckap5		Gm5732		Rdh5
Nek5		Gpatch2		Rpl7a-ps3
Ntf5		Gtf2h5		Rpph1
Nxph1		Hcfc2		Sema3c
P2rx6		Herc1		Serpinb1a
Pcdhb17		Herc4		Sgk2
Pla2g2d		Higd1a		Slc22a5
Prr22		Hivep1		Slco2a1
Psors1c2		Hmg20b		Snx22
Rab36		Iba57		Sptbn2
Reg3g		Ikzf4		Steap3
Relt		Irs2		Tgfb1
Rfx6		Kdf1		Tmem171
Rps6kl1		Klc1		Tmem229b
Rtn1		Klhl9		Tstd3
Scg2		Lias		Zdhhc23
Scpep1		Lrrc28		Zfp438
Slc17a8		Meak7		Zfp711
Slc4a5		Mecomos		Zfp955a
Syne3		Mef2d		Gm43766
Tet1		Memo1		Gm26512
Trim80		Mknk2		Scamp4
Tsku		Mmab		1700016F12Rik
Usp51		Mocs2		1700055D18Rik
Gm50408		Mrpl11		4930520O04Rik
		Mrpl15		9630013D21Rik
		Mrpl19		Actn2
		Mrpl21		Agk
		Mrpl28		Aifm1
		Mrpl35		Akap1
		Mrpl4		Amer1
		Mrpl45		Ankrd52
		Mrpl48		Anxa13
		Mrps12		Aprt
		Mrps2		Asic3
		Mrps25		Aste1
		Mrps28		Bglap3
		Mrps9		Bpifb1
		Msl3		Cav1
		Msrb1		Cbs
		Mtm1		Cdkl3
		Mtmr10		Celf4
		Naa20		Chad
		Nadk		Chkb
		Nap1l3		Clec2d
		Necap1		Cltrn
		Nf2		Cog4
		Nfyc		Col20a1
		Oaz1		Commd1b
		Pank3		Cpeb1
		Pcgf5		Cpne7
		Pgls		Cyp4b1
		Phb2		D730005E14Rik
		Pim3		Dancr
		Pja1		Dennd6b
		Polr1d		Dgat2
		Polr2g		Dhh
		Pop7		Dipk1b
		Ppif		Dnah11
		Ppp1r15a		Dot1l
		Prkag1		Dusp9
		Prkra		E430021H15Rik
		Psma7		Ecscr
		Ptcd2		Esam
		Ptk2		Fbxo32
		Qrich1		Fgf7
		Rab1b		Gabrr2
		Rab9		Gapdh-ps14
		Rbck1		Gm10284
		Rcor3		Gm10645
		Rdh13		Gm11658
		Rgl2		Gm12182
		Rita1		Gm14270
		Rps27l		Gm15270
		S100a13		Gm16374
		Scyl2		Gm21781
		Sec23a		Gm27034
		Sec24a		Gm3695
		Serpinh1		Gm37333
		Shmt1		Gm37466
		Slc25a38		Gm38000
		Slirp		Gm38387
		Smap1		Gm4189
		Smim3		Gm45718
		Snrnp27		Gm45828
		Srfbp1		Gm48146
		Ssu72		Gm5421
		Stard7		Gm5566
		Styx		Gm6238
		Svbp		Gm6322
		Taco1os		Gm6444
		Taf6l		Gm7808
		Tbpl1		Gm8330
		Tet3		Gm8824
		Tiprl		Gm9022
		Tm2d1		Gm9755
		Tmem192		Gm9908
		Tomm22		Gstm7
		Traf3ip2		Guca2a
		Triap1		Guca2b
		Trmt1l		H3c15
		Trmu		Hadha
		Tsfm		Hsd17b6
		Tspyl1		Junos
		Tusc1		Kcnh2
		Tyk2		Large2
		Ubc		Leprotl1
		Uckl1		Lgi3
		Unc45a		Lpgat1
		Wdr91		Lrrc8a
		Yod1		Mmp11
		Zc3h8		Mpp3
		Zfand5		Mpz
		Zfp276		Mrm3
		Zfp36l1		Nadsyn1
		Zfp60		Nat8
		Zfp606		Nat8f5
		Zfp791		Npb
		Zfyve21		Nr4a2
		Zkscan5		Omp
		Zmym6		P2ry1
		2410004B18Rik		Pdss1
		9330020H09Rik		Pex10
		AW146154		Pigf
		Aasdh		Pigq
		Aasdhppt		Pisd-ps1
		Acaa2		Plekhg3
		Acbd3		Rab2b
		Actr1a		Ripor3
		Adal		Rnasek
		Ahcyl1		Rom1
		Ak2		Rpl13-ps1
		Ak3		Rprd1a
		Akt1s1		Sacs
		Amt		Scarf1
		Ankrd28		Sco2
		Ap5s1		Sidt2
		Apeh		Slc1a2
		Apip		Slc25a42
		Arfgap2		Slc27a1
		Arl4a		Slc5a2
		Armc1		Slc5a6
		Asb8		Slco4a1
		Atg3		Spring1
		Atxn7l3		Stab1
		Bbip1		Tmem135
		Bcs1l		Tmem14c
		Brd7		Tmem150a
		Bud31		Tmem25
		Cabcoco1		Tssk6
		Camsap2		Tufm
		Capn15		Ush1g
		Car2		Vopp1
		Ccdc117		Xk
		Ccdc12		Zbtb40
		Ccdc174		Zdhhc14
		Ccdc51		Zfp771
		Cd3eap		Zfp939
		Cdc42		Zfp97
		Cdc42se1		Ddx43
		Chml		Gm16725
		Chrac1		Prune2
		Cir1		Vmn2r18
		Cmc1		0610009E02Rik
		Cmc2		1810034E14Rik
		Cnksr3		2310061I04Rik
		Cog6		2610528J11Rik
		Commd5		4933434E20Rik
		Cope		6030400A10Rik
		Cops6		Acot2
		Crtc2		Acvr1b
		Csnk2b		Alas1
		Csrp2		Angpt2
		Ctr9		Apba3
		Ctu1		Apbb3
		Cul5		Arg2
		Cyb5r4		Arhgef9
		Ddx47		Bdh1
		Denr		Cd276
		Dhx38		Cisd1
		Dnajc19		Cln8
		Dnajc24		Cluh
		Dnajc7		Coq5
		Dnm1l		Cox11
		Dnpep		Cryab
		Dus3l		Cyc1
		Eapp		Dmac2
		Eif2s3y		Dmtn
		Elob		Dok7
		Entr1		Dusp5
		Exoc5		Fam219a
		Fah		Fastk
		Fam53b		Fbxo30
		Fbxl8		Flt3l
		Fbxo8		Frmd8os
		Fem1c		Gadd45b
		Fkbp3		Gadd45g
		Frs2		Gfm1
		Fundc2		Gm10293
		Fyttd1		Gm10364
		Galm		Gm10382
		Gcnt4		Gm11633
		Gga3		Gm12286
		Gid8		Gm13655
		Gin1		Gm13668
		Glo1		Gm14539
		Glrx3		Gm15512
		Gm10288		Gm15832
		Gm11964		Gm16399
		Gm12328		Gm16845
		Gm12669		Gm2076
		Gm12999		Gm26620
		Gm13835		Gm37397
		Gm16062		Gm3809
		Gm31597		Gm3940
		Gm37219		Gm42941
		Gm4129		Gm43314
		Gm4819		Gm43360
		Gm7232		Gm43605
		Gmfg-ps		Gm44775
		Gosr1		Gm44867
		Gpatch1		Gm4518
		Gpbp1l1		Gm4929
		Grb14		Gm5270
		Grpel2		Gm5652
		Gskip		Gm5710
		Gtpbp10		Gm8318
		Gtpbp3		Gm8349
		Gtpbp6		Gnmt
		Gyg		Got2
		Hacd1		Gpx1
		Hbs1l		H2bc6
		Hddc2		Hccs
		Hras		Hspb2
		Hsd17b4		Idnk
		Hypk		Klhl8
		Ifi35		Kyat3
		Ilk		Lrig1
		Ino80c		Mal2
		Ip6k2		Mboat4
		Irak4		Mcrip2
		Jak3		Mecr
		Jmjd6		Mgll
		Kdm6b		Micos10
		Klf9		Mrpl20
		Klhl17		Mrpl34
		Lamtor3		Mrpl9
		Lap3		Mrps24
		Lcmt1		Mrps36
		Lcmt2		Mtcp1
		Lcp1		Mtres1
		Lin37		Mul1
		Lins1		Napb
		Lipt1		Nckap5l
		Malsu1		Ndufaf1
		Mapk14		Ndufaf4
		Mapre2		Ndufaf5
		Mcrip1		Ndufc2
		Med22		Nop10
		Med25		Nsun4
		Med31		Pam16
		Med8		Pex16
		Micu1		Phb
		Mindy3		Pnkd
		Mir22hg		Ppp2r2b
		Mlx		Prcd
		Mmadhc		Prdm16os
		Mrpl1		Ptges2
		Mrpl17		Ptpn18
		Mrpl2		Rab4b
		Mrpl22		Rabep2
		Mrpl38		Raf1
		Mrpl39		Rec8
		Mrps10		Rgmb
		Mrps14		Rpl24
		Mrps15		Rps6ka5
		Mrps17		S100pbp
		Mrps7		Sdhaf1
		Mterf3		Smim13
		Mtfmt		Sox12
		Mtx1		Stard5
		Myl12a		Sytl3
		Naa30		Timm10
		Naa80		Timm23
		Nat9		Tnfrsf19
		Nav2		Tob1
		Nbdy		Tomm40l
		Nck1		Tsen54
		Ndufaf8		Ttc19
		Nfu1		Txn2
		Nit2		Urm1
		Nmt1		Usp28
		Nudt6		Zfp672
		Orc4		Zfp872
		Paf1		0610012G03Rik
		Patl1		1810021B22Rik
		Pdcd6		2610306M01Rik
		Pdss2		2900093K20Rik
		Pebp1		4732491K20Rik
		Pex26		4933408J17Rik
		Pex6		4933431E20Rik
		Pfdn1		Adprhl1
		Pfdn4		Ankrd10
		Phf21a		Arrdc3
		Phf8		Atf5
		Pigbos1		Atm
		Pigyl		Atp5c1
		Pno1		Atp5d
		Pold4		Atp5g3
		Pole4		Atp5l
		Polr1f		Atp5md
		Polr2f		Atp5mpl
		Polr3c		Atp5pb-ps
		Polr3d		Bmyc
		Ppm1k		Brdt
		Ppp2ca		C030006K11Rik
		Proser1		C920021L13Rik
		Prss36		Casp6
		Psma2		Ccdc126
		Psmb3		Chaserr
		Psmb5		Chchd3
		Psmc5		Coa7
		Psme2		Coasy
		Ptbp2		Cox14
		Ptms		Cox5a
		Ptov1		Cs
		Ptrhd1		Cyhr1
		Purb		Cyth1
		Qdpr		D330041H03Rik
		Rab10		Dctn6
		Rcor1		Ddt
		Rev1		Dlat
		Ripk1		Dlst
		Rit1		Eci1
		Rnf113a2		Ecsit
		Rnf135		Epb41l4a
		Rnf43		Ephx2
		Rpp14		Esrrg
		Rps18-ps6		Fam110b
		Rps6kb2		Fam162a
		Rrp36		Fam216a
		Rsl1		Fbxl15
		Rsrc2		Fdxr
		Sco1		Fmc1
		Sem1		Fuom
		Sh2b1		Galt
		Shprh		Gapdh
		Slain2		Glrx5
		Slc25a40		Gm10039
		Slc35e4		Gm10053
		Snx15		Gm12350
		Sowaha		Gm14013
		Spag7		Gm19705
		Spg20		Gm2308
		Srp19		Gm2383
		Stau1		Gm3534
		Stk16		Gm37084
		Stk3		Gm38305
		Stox2		Gm42067
		Supt4a		Gm42908
		Supv3l1		Gm4459
		Surf2		Gm45495
		Swi5		Gm4691
		Taf9b		Gm5177
		Tagap1		Gm5256
		Tank		Gm5523
		Tax1bp3		Gm5560
		Tbc1d12		Gm6222
		Tbca		Gm6419
		Tcf7		Gm6946
		Tdp2		Gm7160
		Tgds		Gm7180
		Thoc7		Gm7666
		Tma7		Gm7730
		Tmem223		Gm7776
		Tradd		Gm8357
		Trap1		Gm8365
		Trappc1		Gm9856
		Trappc12		Gucd1
		Trim6		Haghl
		Trip4		Homez
		Trmt10c		Idh3a
		Trnt1		Idh3b
		Trpm7		Inpp1
		Tsc22d2		Iqcg
		Tsr3		Isoc2b
		Txnl4a		Isyna1
		Uba52		Kl
		Ube2g1		Klhdc2
		Ube2k		Kyat1
		Ubox5		Lamtor4
		Upf2		Leng1
		Use1		Mapk8ip3
		Usp10		Mark4
		Vdac3		Mbd5
		Vps4a		Mdh2
		Wdfy2		Mphosph8
		Wdr20		Mpnd
		Wdr70		Mrpl30
		Yae1d1		Mrpl41
		Ywhag		Mrpl42
		Zcchc2		Mrpl55
		Zcchc4		Mrps34
		Zfand1		Msantd4
		Zfand6		Msto1
		Zfhx2		Mterf4
		Zfp236		Mtfp1
		Zfp503		Mtx2
		Zfp574		Narf
		Zfp639		Ndufa11
		Zfp68		Ndufa12
		Zfp703		Ndufa8
		Zfp710		Ndufa9
		Zfp719		Ndufb10
		Zfp729a		Ndufb2
		Zfp748		Ndufb3
		Zfp770		Ndufb6
		Zfp775		Ndufs4
		Zfp868		Ndufs8
		Zfp952		Ndufv2
		Zfp959		Nr0b2
		AV356131		Nr1d1
		AW011738		Nt5m
		Ankrd42		Ntan1
		C230035I16Rik		Nudt22
		Carf		Ogfod2
		Ddx28		Pafah2
		E130307A14Rik		Pard6a
		Fgf11		Pdhb
		Fzd1		Pdhx
		Gm29170		Pdk4
		Gm4217		Phpt1
		Gm42815		Pmm1
		Gm7467		Pnpla2
		Hddc3		Pomgnt1
		Kctd13		Prdx2
		Lcor		Prkab2
		Msh3		Proscos
		Muc4		Prpf40b
		Pde4c		Ptcd1
		Plpp1		Pyurf
		Ppp1r12b		Rnf208
		Rps11-ps3		Rsad1
		Shld1		Rtn4ip1
		Socs1		Samm50
		Tatdn1		Sat1
		Teddm2		Sdhb
		Tfcp2		Sdhd
		Vdac3-ps1		Serhl
		Zfp235		Shroom1
		Zfp870		Slc25a11
		0610010F05Rik		Slc25a22
		1700008J07Rik		Slc25a5
		1810019D21Rik		Smim26
		1810044D09Rik		Sntb1
		2810002D19Rik		Socs2
		2810410L24Rik		Srp54a
		4930404N11Rik		Ss18l2
		4930431P19Rik		Ssbp4
		AI661453		Suclg1
		Acly		Tbc1d13
		Aftph		Tefm
		Akap10		Tigd5
		Aktip		Tmem126a
		Ankib1		Tmem60
		Arap2		Tmem70
		Arfgef1		Tmie
		Armc9		Trappc6a
		Atg4c		Uqcc1
		Atxn1l		Uqcr10
		Bbx		Uqcrh-ps1
		Birc3		Zfp28
		Bloc1s6		Zfp563
		Bmi1		Zfp691
		Bpgm		Zfp971
		Cab39		2300009A05Rik
		Cast		2410022M11Rik
		Cdc42bpb		4930461G14Rik
		Cdkl2		4931440P22Rik
		Celf2		Abhd10
		Cfap410		Acat1
		Cirbp		Alkbh6
		Cog7		Ammecr1l
		Commd8		Anapc16
		Csad		Ankrd39
		Cttnbp2nl		Aptx
		Cux1		Arl3
		Cyld		Atox1
		D2hgdh		Atp5a1
		Dclre1c		Atp5b
		Dcun1d4		Atp5j
		Dhx40		Atp5k
		Dtnb		Atp5pb
		Erich1		Bcat2
		Etohd2		C130013H08Rik
		Exoc2		Cage1
		Fam117a		Camta1
		Fam135a		Ccng1
		Fer		Cdc42ep1
		Fgfr1op2		Cdr2
		Gm11423		Cep126
		Gm15666		Cert1
		Gm3375		Cfl2
		Gm43011		Chchd2
		Gm43290		Chp1
		Gm43848		Churc1
		Gm5674		Cish
		Golga4		Clybl
		Gsn		Coa3
		Gtf2b		Coa5
		Hdac6		Commd6
		Hey1		Cox20
		Ids		Cox7c
		Ift52		Cox8a
		Inpp4a		Cycs
		Iqank1		D230025D16Rik
		Kif1c		Dbp
		Kif3a		Dctn3
		Kif5b		Ddit4
		Kifbp		Decr2
		Knop1		Desi1
		Lrrc20		Dhx32
		Map4k2		Dmxl1
		Map4k4		Dnmt3a
		Map7		Dync1li1
		Marchf8		Dynlrb1
		Meis2		Echs1
		Mipep		Ehd1
		Mpp5		Elk1
		Mtmr7		Eloc
		Mvp		Endog
		Naif1		Eno1
		Nbeal2		Etfa
		Nostrin		Etfb
		Nr1h3		Etfdh
		Olfml2b		Fam210a
		Osbpl9		Fars2
		Pacs1		Flad1
		Pak1		Flcn
		Pdp1		Gcdh
		Phf20		Ggct
		Phlpp1		Ghitm
		Pip4k2c		Gm10602
		Plpp6		Gm10762
		Ppfibp2		Gm14057
		Ppp2cb		Gm15860
		Ppp6r1		Gm2546
		Pramel12		Gm4335
		Prmt2		Gm43566
		Psme4		Gm4707
		Ptpn11		Gm5436
		Rab11fip3		Gm6316
		Rab13		Gm6581
		Rab3gap1		Gm7741
		Rapgef2		Gm7936
		Rc3h2		Gm8100
		Rnf19b		Gm8756
		Rps19-ps3		Grcc10
		Rps6kc1		Grsf1
		Sccpdh		Gtf3c1
		Scoc		Hadh
		Slc25a27		Higd2a
		Slc25a30		Inppl1
		Smad7		Isca1
		Smim22		Ivns1abp
		Sms		Kbtbd8
		Snap29		Kxd1
		Snrpn		Lactb2
		Spop		Lgals9
		Ston2		Lsm14b
		Stx19		Marchf2
		Swsap1		Mcee
		Synrg		Mcur1
		Tax1bp1		Mien1
		Tbc1d9b		Mrm1
		Tecpr1		Mrps23
		Thrb		Mthfsl
		Tns3		Mycbp
		Trappc10		N6amt1
		Trim56		Ndufab1
		Trip11		Ndufaf3
		Trp53i13		Ndufb1
		Tshz1		Ndufb4
		Ttpal		Ndufs3
		Ube2o		Ndufs6
		Ubr4		Ndufs7
		Uhmk1		Neurl1b
		Unc119		Nim1k
		Vat1		Nkiras1
		Vps41		Nmnat1
		Vps50		Nr1d2
		Xpc		Nudt7
		Zbtb18		Oxld1
		Zbtb3		Pacsin3
		Zbtb4		Pdha1
		Zc2hc1a		Pex19
		Zfp106		Pgam1
		Zfp799		Pgap2
		Zfp94		Pisd
		Zhx3		Plin5
		2810013P06Rik		Plk2
		5330438D12Rik		Poldip2
		5730455P16Rik		Ppat
		9230112J17Rik		Prdx2-ps1
		9930021J03Rik		Prdx3
		Aagab		Prmt9
		Adprm		Psme1
		Aff4		Pxmp2
		Agtpbp1		Ralgps1
		Ankrd12		Rasgrf2
		Ankrd40		Rbm4b
		Arhgap5		Rhot2
		Arhgef2		Rogdi
		Atg12		Rsph3b
		Atg13		Scp2
		Atn1		Sdhc
		Atp6v1f		Secisbp2
		B230219D22Rik		Sesn1
		Bcas3		Sesn3
		Bet1		Sik1
		Bmt2		Sirt3
		Braf		Sirt5
		Btbd8		Slc25a12
		Btf3l4		Slc25a19
		Cab39l		Snx9
		Camta2		Stap2
		Ccl28		Stx8
		Ccndbp1		Stxbp2
		Cfap97		Them4
		Cog2		Timm17a
		Coq10b		Timm8b
		Crtc3		Tmem126b
		Ctf1		Tmem242
		D730003I15Rik		Ube2a
		Dand5		Uchl3
		Dapp1		Usp12
		Ddx50		Vamp2
		Dennd11		Zfat
		Diablo		Zfp768
		Dis3l		Zfp931
		Dnal1		Zfp961
		Dph6		Zkscan1
		E130308A19Rik		Zmat5
		Evi5l		1600014C10Rik
		Fam210b		1700088E04Rik
		Fbxo31		5830448L01Rik
		Fbxo9		Abhd4
		Foxn3		Abracl
		Fundc1		Acad8
		Gabarapl2		Acads
		Garem1		Acot7
		Gm20712		Adss
		Gm5617		Apool
		Gm9204		Arhgap10
		Gnpda2		Arhgap6
		Gpatch2l		Arl8a
		Gpatch3		Atp5e
		Hnf1aos1		Atp6v1b2
		Id2		Avpi1
		Iqcc		BC024978
		Kctd2		Bcar3
		Kiz		Bloc1s1
		Krcc1		Bloc1s4
		Lnx2		Bola3
		Lrrc75a		Brap
		Lrsam1		C2cd4b
		Lyrm2		Carns1
		Lysmd2		Casp3
		Map3k7		Cd24a
		Mapk9		Cdk5
		Mfap1a		Cited4
		Mkrn1		Cnn3
		Mob3b		Coq9
		Mon1b		Ddx3y
		Nab1		Dnaja4
		Nagk		Ech1
		Nicn1		Exoc8
		Nubpl		Ezr
		Papola		Fahd1
		Paxx		Fam102a
		Pcbd1		Fbxo36
		Pim2		Fbxo7
		Pnpo		Fchsd2
		Ppp4r1		Gdi1
		Prdm2		Glrx
		Prxl2c		Glt28d2
		Pskh1		Gm10767
		R3hdm2		Gm12338
		Rab11fip1		Gm20300
		Rab28		Gm37052
		Rab4a		Gm42670
		Rabgap1l		Gm43667
		Rida		Gm50253
		Rnf217		Gm5313
		Sbds		Gm7251
		Scrn3		Gm8566
		Slc25a16		Gm8722
		Slmap		Gm8864
		Sod1		Gnb5
		Sos2		Gpx4
		Spag9		H1f2
		Spopl		Hdac11
		Sra1		Hmox2
		Stx7		Hpcal1
		Supt7l		Hsdl1
		Syap1		Idh3g
		Syde2		Igip
		Tbc1d22a		Itgb1bp1
		Tc2n		Kansl3
		Tent4b		Kctd1
		Tfdp2		Klc2
		Tmem143		Lactb
		Tollip		Mapk13
		Tpd52l1		Mavs
		Triqk		Mfn1
		Trmt2b		Mfn2
		Ttc33		Mgrn1
		Ttc38		Mpv17l
		Ubxn1		Mras
		Usf3		Mrpl57
		Vamp4		Msi2
		Vamp8		Msra
		Vps53		Mterf2
		Wdr6		Mtfr1l
		Xrcc4		Mtrf1
		Zfand3		Nipsnap3b
		Zfp292		Opa1
		Zfp385b		Pbld1
		Zfp560		Pde8a
		Zfp677		Pdxk
		Zfp938		Pfkfb2
		Zfp943		Pgpep1
		2310034G01Rik		Pitpna
		AU041133		Pkm
		Amn1		Plekha8
		B230354K17Rik		Plekhb2
		Bicd2		Ppp2r5a
		Cul9		Prdx6
		Dtx2		Prkar1a
		Fbxl4		Ptgr2
		Fnip1		Pttg1
		Gm37728		Rassf8
		Gm6402		Romo1
		Hexdc		Rpp21
		Kctd7		Sirt2
		Klhl7		Slc25a26
		Map2		Slc25a39
		Marchf9		Slc25a46
		Mib2		Smim4
		Rsph1		Thra
		Scp2-ps2		Tle5
		Snx30		Tmprss7
		Tab3		Tpmt
		Trim12c		Trappc2l
		Ulk3		Trappc6b
		4933421O10Rik		Trim16
		5033430I15Rik		Trim2
		A130014A01Rik		Trpt1
		Abitram		Ttc30b
		Ak6		Txnrd2
		Ankrd54		Ufsp1
		Atxn7l1		Uqcrb
		Ccdc130		Usf2
		Ccnyl1		Uxt
		Chn1		Vps39
		Chrna1os		Wdr25
		Dad1		Zrsr1
		Dynlt1-ps1		Zyg11b
		E030030I06Rik		1700037C18Rik
		E130309D02Rik		2010315B03Rik
		Fam13b		2610507B11Rik
		Gm15446		2900005J15Rik
		Gm20481		4930466K18Rik
		Gm30794		Acbd5
		Gm45413		Acox1
		Gm47558		Acsf3
		Gm6192		Acss2
		Gm7351		Adi1
		Gm8062		Ago3
		Gm9920		Akr1a1
		Gmps		Akr1b3
		Gt(ROSA)26Sor		Aldh9a1
		Helq		Alkbh7
		Hnf1a		Anapc13
		Htra3		Arhgef3
		Kdm4b		Arrb1
		Ldha		Atp6v1c1
		Mtmr4		Atp6v1e1
		Nhlrc1		Atxn10
		Nt5c3		Baiap2
		Papss2		Bcl2l2
		Pgs1		Bcl7b
		Pi4kb		Bloc1s3
		Pigp		Cables1
		Pigv		Camk2n1
		Plce1		Caskin2
		Rbks		Chd3
		Rnf167		Coprs
		Sec61g		Cops9
		Sfi1		D5Ertd579e
		Smad1		Dcaf6
		Snx33		Dlgap4
		Sptan1		Dmac2l
		Stx6		Dync1h1
		Tdo2		Ehhadh
		Tmem14a		Eif4e3
		Tpgs2		Fam214a
		Wdr36		Fam214b
		Zbtb2		Fam222a
		Zbtb21		Fam222b
		Zbtb22		Fbxo6
		Zbtb8a		Fermt3
		Zcchc10		Fkbp5
		Zfp383		Fndc10
		Zfp595		Foxo3
		Zfp626		Gatad2a
		Zfp668		Ggact
		Zfp839		Gm11557
		Zfp963		Gm12251
		Zfp975		Gm14303
		Zhx2		Gm16136
		Zmiz2		Gm16437
		Zmynd8		Gm16536
		1300002E11Rik		Gm45769
		2210016F16Rik		Gm4654
		2310022A10Rik		Gm7713
		3000002C10Rik		Gm9522
		4930524O07Rik		Gpt
		A930005H10Rik		Gramd1c
		Abhd1		H2bc4
		Actr2		Habp4
		Add1		Hspb11
		Ago2		Inpp5k
		Agps		Irf8
		Angel2		Isoc2a
		Ap2a1		Jade1
		Ap3s2		Kalrn
		Arcn1		Kif13b
		Arih1		Kif16b
		Armcx5		Kif3c
		Aspscr1		Kiss1r
		Atxn7		Klhl2
		Bend7		Klhl24
		Btbd2		Lims1
		Btbd9		Lin52
		C330018D20Rik		Lonp1
		Caap1		Lrrc61
		Cap1		Lysmd1
		Capn5		Lztfl1
		Capn7		Magef1
		Cbx8		Map2k1
		Ccdc120		Map4k3
		Ccdc85b		Mapk1ip1
		Ccnq		Mbnl2
		Cd2ap		Mbp
		Cggbp1		Mdga1
		Chmp7		Micu3
		Clint1		Mknk1
		Cops2		Mlycd
		Crcp		Mpv17
		Csnk1g2		Mthfs
		Cstf3		Natd1
		Ctif		Nbr1
		Cyth2		Ncor2
		Dnajc5		Nfs1
		Dock5		Noct
		Dubr		Nr3c2
		Ecd		Nt5dc3
		Eif4g3		Optn
		Eola1		Osbpl2
		Epb41l4b		Osgepl1
		Fabp5		Pacsin2
		Faim		Pcmtd2
		Fbxo11		Pfkl
		Fbxw4		Pfn2
		Fnta		Phkb
		Gata4		Pi4k2a
		Gdap2		Pja2
		Gfod2		Plekhh1
		Gm10252		Pm20d2
		Gm32031		Prkaa2
		Gm4799		Ptpn6
		Gmpr2		Rab11a
		Golga5		Rab3a
		Grb2		Rabgef1
		Gsk3a		Ralgapa1
		Gstp-ps		Ralgapb
		Hars2		Rb1cc1
		Hdac2		Rbl2
		Hmgxb3		Rbpms
		Hook2		Rcan1
		Hsp90ab1		Rint1
		Imp3		Ripor1
		Ints14		Rnf11
		Katna1		Rnf14
		Katnal1		Rufy3
		Kdm4c		Secisbp2l
		Kmt5a		Serf2
		Kmt5b		Slc25a51
		Krt23		Slc30a9
		Lad1		Slc9a3r2
		Limk2		Snap47
		Lrrc1		Snapc5
		Lrrc41		Snta1
		Lysmd3		Snx18
		Lztr1		Ss18l1
		Map2k5		Tada2b
		Micall2		Tango6
		Mnt		Tbcel
		Mob2		Tcaim
		Mocs3		Tceal1
		Mpp7		Tesk2
		Mtmr3		Tmem141
		Mxd1		Trim23
		Nampt		Trim44
		Nap1l4		Trmt9b
		Npepps		Ttc32
		Nploc4		Ttll7
		Nus1		Ubl3
		Pacs2		Ubxn2a
		Pcif1		Ubxn6
		Pdpk1		Uqcc3
		Pfkp		Usp32
		Pgp		Vps33a
		Pik3ca		Vti1b
		Plekhf2		Wdsub1
		Polr2c		Ykt6
		Ppox		Zbtb5
		Ppp1r11		Zcrb1
		Ppp2r5b		Zfp52
		Ppp4r3b		Zfyve1
		Prdm16		Zfyve16
		Psmd4		Zfyve9
		Puf60		Znrf2
		Pus3		A730098A19Rik
		Rab1a		Ahdc1
		Rbm27		Gm17807
		Rhoa		Gm44639
		Rnf10		Gm9081
		Rnpep		H1f3
		Rpl36al		Pcp4
		Sbno1		Rpgrip1l
		Serp1
		Sgk3
		Shoc2
		Slc35a4
		Smarcad1
		Sox4
		Srsf9
		Taf3
		Tarbp2
		Tbcc
		Tcp11l2
		Tfe3
		Tfip11
		Thap7
		Tnpo2
		Tpd52
		Tsc1
		Tsc22d4
		Tulp4
		Uba5
		Ube2j1
		Ube2q2
		Ube2z
		Ubfd1
		Ubxn7
		Usf1
		Vps26c
		Vps35
		Vps35l
		Vps37a
		Wars2
		Wdr26
		Wiz
		Zbtb1
		Zbtb17
		Zbtb39
		Zbtb7b
		Zc3h15
		Zcchc17
		Zfp609
		Zfp65
		Zmat3
		Zmym5
		Zswim4
		2310011J03Rik
		4930453N24Rik
		AI413582
		Aamp
		Actr8
		Adnp2
		Ankmy2
		Ap3d1
		Arhgap44
		Arih2
		Armcx1
		Armh3
		Arpc1a
		Arpp19
		Asb6
		Atf2
		BC005624
		Bag6
		Bahd1
		Bcar1
		Bcl2l14
		Bet1l
		Bnip3l
		Bod1l
		Bola2
		Brat1
		Brd3
		C1d
		Capza2
		Casp9
		Ccdc28a
		Ccz1
		Cdc25a
		Cdc37l1
		Cdk16
		Cdk17
		Chmp1a
		Cideb
		Clock
		Cltc
		Cog1
		Commd3
		Coq4
		Cpox
		Cstb
		Cwc25
		Dazap2
		Dbnl
		Dcakd
		Dctn4
		Dcun1d3
		Ddx54
		Dhps
		Dhx30
		Dnaja2
		Dnajb6
		Dnm2
		Dr1
		Drap1
		Drg2
		Eaf1
		Eif3c
		Epb41l5
		Eya3
		Fam104a
		Fam114a2
		Fam126b
		Fam193a
		Fbxl5
		Fbxo22
		Fbxo3
		Fbxo33
		Fibp
		Fkbp8
		Fnbp1l
		Fxr2
		Gas2
		Gcc1
		Glyr1
		Gm8174
		Gnaq
		Gnas
		Gpatch11
		Gpcpd1
		Gpkow
		Gripap1
		Haus2
		Hmbox1
		Hnrnph2
		Hs1bp3
		Ift43
		Ikbkg
		Inafm2
		Iqsec2
		Lamtor1
		Lasp1
		Limd2
		Lipo3
		Magi1
		Mdp1
		Mea1
		Med1
		Mid2
		Midn
		Mob1b
		Mycbp2
		Napa
		Nckap1
		Ncoa1
		Ncor1
		Necap2
		Ngrn
		Nln
		Nprl3
		Nr1h2
		Nsf
		Nub1
		Opa3
		Otud1
		Papss1
		Pef1
		Phc3
		Pin1
		Polr2l
		Polr3g
		Ppfia1
		Ppp1r37
		Ppp1r9b
		Ppp2r2d
		Ppp6c
		Primpol
		Prmt6
		Prpf6
		Prr14l
		Psmd10
		Psmf1
		Rad17
		Rap1gds1
		Rbm18
		Rbx1
		Rchy1
		Rheb
		Rmc1
		Rnf20
		Rngtt
		Rp9
		Rreb1
		Rrn3
		Rtca
		Rtf2
		Rufy1
		Runx2
		Scfd1
		Scly
		Sergef
		Sh3yl1
		Skp1
		Slu7
		Smg5
		Smim31
		Snap23
		Snf8
[truncated: 7,935 more rows]
