# Supplementary material for: Single-cell transcriptomics uncovers EGFR signaling-mediated gastric progenitor cell differentiation in stomach homeostasis
Source: Nat Commun. 2023 Jun 29;14:3750. doi: 10.1038/s41467-023-39113-0 (PMC10310803; doi:10.1038/s41467-023-39113-0)
Supplement: Supplementary file 9 — Supplementary Data 6 [file 41467_2023_39113_MOESM9_ESM.xlsx]

## Sheet: Sheet1
Supplementary Data 6. List of the pseudotime dependent transcription factors in dataset 2
Pit cell lineage (Figure 2d)
Group A			Group B
TF	Log2FC		TF	Log2FC
Klf4	1.38872		Cenpa	2.27464
Irf7	1.00261		Dnmt1	1.26288
Klf3	0.762724		Tfdp1	1.06375
Stat1	0.637403		Foxm1	0.837748
Pparg	0.629554		Cebpb	0.832672
Foxa3	0.486956		Mxd3	0.790492
Elf3	0.424687		Terf	0.660695
Stat2	0.419406		Maz	0.654131
Sp100	0.368615		Ybx3	0.636754
Elf4	0.338167		Tgif1	0.608619
Tcf23	0.329753		Zfpm1	0.555946
Neck cell lineage (Supplementary Fig. 8c)
Group C			Group D
TF	Log2FC		TF	Log2FC
Hes1	1.55956		Cenpa	2.27464
Pbx1	1.24049		Dnmt1	1.26288
Spdef	1.12006		Tfdp1	1.06375
Sox9	0.919122		Klf4	1.02905
Klf5	0.917684		Foxm1	0.837748
Mxd4	0.618935		Mxd3	0.790492
Isl1	0.606927		Terf1	0.660695
Sox4	0.497323		Maz	0.654131
Mecom	0.470025		Ybx3	0.636754
Foxa1	0.458512		Lin54	0.532987
Parietal cell lineage (Supplementary Fig. 10c)
Group G			Group F
TF	Log2FC		TF	Log2FC
Cenpa	1.58048		Esrrg	2.30379
Klf6	1.29712		Chchd3	1.28129
Fos	1.28466		Esrra	0.935976
Dnmt1	1.26288		Ybx2	0.776719
Fosb	1.06501		Mitf	0.543597
Tfdp1	1.06375		Nacc2	0.510222
Atf3	1.05915		Cxxc5	0.376999
Foxq1	1.04125		Arhgap35	0.362963
Klf4	1.02905		Snapc5	0.349642
Egr1	0.985852		Mbnl2	0.300385
