# Supplementary material for: Single-cell transcriptomics uncovers EGFR signaling-mediated gastric progenitor cell differentiation in stomach homeostasis
Source: Nat Commun. 2023 Jun 29;14:3750. doi: 10.1038/s41467-023-39113-0 (PMC10310803; doi:10.1038/s41467-023-39113-0)
Supplement: Supplementary file 10 — Supplementary Data 7 [file 41467_2023_39113_MOESM10_ESM.xlsx]

## Sheet: Sheet1
Supplementary Data 7. List of the pseudotime dependent transcription factors in dataset 1
Pit cell lineage (Supplementary Fig. 7e)
Group A			Group B
TF	Log2FC		TF	Log2FC
Klf4	1.38872		Cenpa	2.27464
Stat1	0.637403		Fos	1.28466
Pparg	0.629554		Dnmt1	1.26288
Fosl2	0.528917		Tfdp1	1.06375
Foxa3	0.486956		Egr1	0.985852
Foxq1	0.461532		Junb	0.948724
Elf3	0.424687		Foxm1	0.837748
Stat2	0.419406		Cebpb	0.832672
Elf4	0.338167		Jun	0.803742
Tcf23	0.329753		Mxd3	0.790492
Neck cell lineage (Supplementary Fig. 9c)
Group C			Group D
TF	Log2FC		TF	Log2FC
Hes1	1.55956		Cenpa	1.58048
Pbx1	1.24049		Klf6	1.29712
Spdef	1.12006		Dnmt1	1.26288
Sox9	0.919122		Tfdp1	1.06375
Irf1	0.801927		Foxq1	1.04125
Nfil3	0.643886		Klf4	1.02905
Mxd4	0.618935		Foxm1	0.837748
Isl1	0.606927		Cebpb	0.832672
Tcf12	0.528386		Mxd3	0.790492
Mecom	0.470025		Terf1	0.660695
