# Supplementary material for: Single-cell transcriptomics uncovers EGFR signaling-mediated gastric progenitor cell differentiation in stomach homeostasis
Source: Nat Commun. 2023 Jun 29;14:3750. doi: 10.1038/s41467-023-39113-0 (PMC10310803; doi:10.1038/s41467-023-39113-0)
Supplement: Supplementary file 12 — Source Data [file 41467_2023_39113_MOESM12_ESM.xlsx]

## Sheet: Fig. 1
Fig. 1f Length of GKN2+ or AQP3+ area
AQP3	GKN2
49.7869	74.5885
44.044	83.545
66.9475	88.273

## Sheet: Fig. 4
Fig. 4b Gene expression analysis
Muc5ac			Gkn2			Aqp3			Mki67			Sox9			Pgc
Control	TGFa		Control	TGFa		Control	TGFa		Control	TGFa		Control	TGFa		Control	TGFa
1.11299	5.46883		1.12511	2.55099		0.683961	4.24989		1.07106	0.118655		1.20178	0.103774		1.07827	0.401582
1.1231	4.46726		1.1852	1.91435		1.39405	4.16021		0.680216	0.123724		0.838287	0.0654486		1.04702	0.554452
0.763912	5.67257		0.689683	2.25625		0.921984	5.18402		1.24873	0.115136		0.959931	0.102326		0.874713	0.392769
	p = 0.0004			p = 0.0067			p = 0.0008			p = 0.0063			p = 0.0126			p = 0.0025
Fig. 4d, 4e Immunofluorescence analysis
GKN2 FI			MKi67+ nuclei (%)
Control	TGFa		Control	TGFa
1.09711	3.5162		35.4747	5.98291
0.759863	3.25592		50.1224	4.76744
1.14303	2.48226		62.9145	0
p=0.003326585			p=0.00484954
Fig. 4g Gene expression analysis
Muc5ac			Gkn2			Aqp3			Mki67			Sox9			Pgc
Control	Erlotinib		Control	Erlotinib		Control	Erlotinib		Control	Erlotinib		Control	Erlotinib		Control	Erlotinib
1.00022	0.723215		1.32788	0.155008		0.819425	0.0541246		1.03881	2.20484		1.0741	1.50646		0.779927	2.964
1.02274	0.449639		0.919319	0.130428		1.26793	0.051647		1.10333	1.84224		0.911209	1.34181		1.27855	1.84238
0.977043	0.583769		0.7528	0.158412		0.912641	0.0525027		0.857857	2.23711		1.01469	1.37173		0.941526	1.76121
	p = 0.0066			p = 0.0376			p = 0.0201			p = 0.0017			p = 0.0042			p = 0.0456
Fig. 4i Thickness of gastric organoids
Control	TGFa
6.22167	19.721
7.95	17.283
8.349	17.6443
p=0.000433552

## Sheet: Fig. 5
Fig. 5b Gene expression analysis
Muc5ac			Gkn2			Aqp3			Mki67			Sox9			Pgc
Control	TNFSF12		Control	TNFSF12		Control	TNFSF12		Control	TNFSF12		Control	TNFSF12		Control	TNFSF12
1.01269	0.667782		0.815686	0.447088		0.733179	0.137595		0.871512	4.79027		1.0319	6.24691		1.37426	5.63575
0.965645	0.814006		1.30011	0.336109		1.02759	0.183577		1.21525	5.0682		0.948666	6.5939		0.983346	8.82485
1.02166	0.63778		0.884207	0.455749		1.23923	0.127219		0.913237	4.42669		1.01944	3.83016		0.642396	8.71141
Fig. 5d Immunofluorescence analysis
GKN2 FI			MKI67+ nuclei (%)			SOX9+ nuclei (%)
Control	TNFSF12		Control	TNFSF12		Control	TNFSF12
1.10702	1.09617		44.6	66.1		39.3	79.4
0.917857	0.458975		44	76.6		55.9	85.9
0.975118	0.759966		41.2	77.3		35.9	75.5
Fig. 5f Gene expression analysis
Muc5ac			Gkn2			Aqp3			Mki67			Sox9			Pgc
Control	TNFa		Control	TNFa		Control	TNFa		Control	TNFa		Control	TNFa		Control	TNFa
1.11299	0.261121		1.12511	0.195578		0.683961	0.482656		1.07106	2.78398		1.20178	1.00273		1.07827	0.27094
1.1231	0.337022		1.1852	0.227648		1.39405	0.492678		0.680216	2.12734		0.838287	0.878702		1.04702	0.329418
0.763912	0.2936		0.689683	0.195951		0.921984	0.567622		1.24873	2.33718		0.959931	0.872818		0.874713	0.22429

## Sheet: Fig. 6
Fig. 6b Gene expression analysis
Muc5ac			Gkn2			Aqp3			Mki67			Sox9			Pgc
Control	QNZ		Control	QNZ		Control	QNZ		Control	QNZ		Control	QNZ		Control	QNZ
0.942307	2.40258		1.10487	2.61631		0.936308	1.91773		1.20363	0.255401		1.10973	0.700298		1.33516	2.83281
1.06078	2.37571		1.07153	2.26577		0.82353	1.89516		0.880905	0.197884		0.831276	0.630211		0.982144	4.26229
0.996911	1.99514		0.823599	2.43213		1.24016	1.78315		0.915469	0.207169		1.059	0.534653		0.682697	2.91845
Fig. 6d Gene expression analysis
Muc5ac			Gkn2			Aqp3			Mki67			Sox9			Pgc
Control	NaSal		Control	NaSal		Control	NaSal		Control	NaSal		Control	NaSal		Control	NaSal
1.21011	3.16505		1.32534	4.6183		1.32684	7.93864		1.10996	0.638646		1.0727	1.26415		1.21388	1.98828
1.01964	3.08278		0.932313	4.12049		0.767861	6.42015		1.02079	0.527672		1.15548	1.29913		1.1139	3.08589
0.770255	2.19685		0.742348	3.83781		0.905295	5.75376		0.869259	0.546487		0.771815	1.54705		0.67222	3.22167
Fig. 6f Immunofluorescence analysis
GKN2 FI				MKI67+ nuclei (%)				SOX9+ nuclei (%)
Control	QNZ	NaSal		Control	QNZ	NaSal		Control	QNZ	NaSal
0.777961	2.5742	4.18304		41.5873	13.4686	11.6279		30.2381	1.54242	6.97051
0.993312	2.19913	4.39311		59.4787	23.9241	22.1169		28.5124	2.31362	11.8734
1.22873	1.76949	2.64138		41.8705	20.0692	27.5152		42.2343	0.556586	2.6087

## Sheet: Fig. 7
Fig. 7c Thickness of gastric organoids
Control	TGFa	TGFa+CK666
8.5592	20.8848	9.1452
11.0086	25.6726	7.4656
7.672	28.4368	9.7068
	p value
TGFa vs Control	0.0006
TGFa+CK666 vs Control	n.s.
TGFa+CK666 vs TGFa	0.0005
Fig. 7d Gene expression analysis
Gkn2				Muc5ac				Aqp3				Mki67				Sox9				Pgc
Control	TGFa	TGFa+CK666		Control	TGFa	TGFa+CK666		Control	TGFa	TGFa+CK666		Control	TGFa	TGFa+CK666		Control	TGFa	TGFa+CK666		Control	TGFa	TGFa+CK666
0.814957	3.95043	2.25322		1.09201	5.09231	3.60853		0.84802	7.87675	2.90781		1.27167	0.305643	0.732268		1.18126	0.250202	0.453514		0.823886	0.369394	0.297424
1.14857	3.27498	2.1352		1.01901	6.44942	4.12481		1.17091	6.58618	2.43227		0.944203	0.278333	0.55376		0.910811	0.186557	0.406637		1.37117	0.252552	0.319609
1.03647	4.05282	2.19377		0.888981	4.91109	3.36829		0.981075	7.27194	2.30968		0.784129	0.274725	0.758243		0.907926	0.216375	0.568494		0.80494	0.304067	0.353225
	p value				p value				p value				p value				p value				p value
TGFa vs Control	< 0.0001			TGFa vs Control	0.0001			TGFa vs Control	< 0.0001			TGFa vs Control	0.0035			TGFa vs Control	0.0002			TGFa vs Control	0.0101
TGFa+CK666 vs Control	0.0036			TGFa+CK666 vs Control	0.002			TGFa+CK666 vs Control	0.0102			TGFa+CK666 vs Control	n.s.			TGFa+CK666 vs Control	0.002			TGFa+CK666 vs Control	0.0111
TGFa+CK666 vs TGFa	0.0009			TGFa+CK666 vs TGFa	0.0156			TGFa+CK666 vs TGFa	< 0.0001			TGFa+CK666 vs TGFa	0.0497			TGFa+CK666 vs TGFa	n.s.			TGFa+CK666 vs TGFa	n.s.
Fig. 7f Gene expression analysis
Gkn2				Muc5ac				Aqp3				Mki67				Sox9				Pgc
Control	TGFa	TGFa+SCH		Control	TGFa	TGFa+SCH		Control	TGFa	TGFa+SCH		Control	TGFa	TGFa+SCH		Control	TGFa	TGFa+SCH		Control	TGFa	TGFa+SCH
1.27921	4.33001	0.600714		1.11887	10.4351	0.478509		1.00349	4.98716	0.168097		1.16945	0.241468	1.5188		1.0205	0.449893	1.2917		1.15887	0.494672	1.3906
0.727891	4.40753	0.323276		0.902801	7.74618	0.313417		0.739438	6.9585	0.117871		0.788354	0.149836	1.49342		0.959101	0.377235	1.77121		0.873283	0.545317	0.898229
0.992895	5.08936	0.21526		0.978325	5.1962	0.226099		1.25707	3.52406	0.166794		1.0422	0.159866	1.3335		1.0204	0.347266	1.4904		0.967844	0.657777	1.69979
	p value				p value				p value				p value				p value				p value
TGFa vs Control	< 0.0001			TGFa vs Control	0.0037			TGFa vs Control	0.0055			TGFa vs Control	0.0006			TGFa vs Control	0.0049			TGFa vs Control	n.s.
TGFa+SCH vs Control	n.s.			TGFa+SCH vs Control	n.s.			TGFa+SCH vs Control	n.s.			TGFa+SCH vs Control	0.0128			TGFa+SCH vs Control	0.0107			TGFa+SCH vs Control	n.s.
TGFa+SCH vs TGFa	< 0.0001			TGFa+SCH vs TGFa	0.0023			TGFa+SCH vs TGFa	0.0022			TGFa+SCH vs TGFa	< 0.0001			TGFa+SCH vs TGFa	0.0002			TGFa+SCH vs TGFa	0.0235
Fig. 7h Gene expression analysis
Muc5ac				Gkn2				Aqp3				Mki67				Sox9				Pgc
Control	TGFa	TGFa+PD03		Control	TGFa	TGFa+PD03		Control	TGFa	TGFa+PD03		Control	TGFa	TGFa+PD03		Control	TGFa	TGFa+PD03		Control	TGFa	TGFa+PD03
1.34429	7.23101	1.05659		1.26157	4.78145	0.911536		1.27755	5.61378	0.261989		0.924475	0.475313	1.49092		0.974531	0.261168	0.796864		0.993507	0.242384	0.528226
0.82065	12.2348	1.33424		0.746942	7.97279	0.790153		0.604187	10.0241	0.538445		1.20277	0.232884	1.35455		1.1214	0.202924	0.794998		1.23065	0.299779	0.479614
0.835056	7.72638	1.88473		0.991484	6.39804	0.97137		1.11827	8.16534	0.351383		0.872758	0.239472	1.47505		0.904073	0.209988	1.00109		0.775844	0.204785	0.40454
	p value				p value				p value				p value				p value				p value
TGFa vs Control	0.0021			TGFa vs Control	0.001			TGFa vs Control	0.0015			TGFa vs Control	0.0021			TGFa vs Control	0.0001			TGFa vs Control	0.0014
TGFa+PD03 vs Control	n.s.			TGFa+PD03 vs Control	n.s.			TGFa+PD03 vs Control	n.s.			TGFa+PD03 vs Control	0.0179			TGFa+PD03 vs Control	n.s.			TGFa+PD03 vs Control	0.0082
TGFa+PD03 vs TGFa	0.0028			TGFa+PD03 vs TGFa	0.0008			TGFa+PD03 vs TGFa	0.0009			TGFa+PD03 vs TGFa	0.0001			TGFa+PD03 vs TGFa	0.0004			TGFa+PD03 vs TGFa	n.s.
Fig. 7j Immunofluorescence analysis
pERK FI
Control	TGFa	TGFa+PD03			p value
0.706526	6.00284	1.03033		TGFa vs Control	<0.0001
1.2629	6.73464	0.803279		TGFa+PD03 vs Control	n.s.
1.03058	7.10861	0.474448		TGFa+PD03 vs TGFa	<0.0001
Fig. 7m Immunofluorescence analysis
Thickness of GKN2+ region			Thickness of AQP3+ region			Distance from surface to ATP4B+ cells
Vehicle	Erlotinib		Vehicle	Erlotinib		Vehicle	Erlotinib
90.7281	40.7932		51.8849	32.4583		75.6852	42.7135
90.1045	54.5992		61.4692	45.8584		69.8119	42.9371
86.0909	45.7452		61.1985	29.4901		71.9771	33.4551
88.1133	39.035		44.1202	33.2615		56.1564	37.7959
76.0339	43.7783		53.2314	33.917		64.4606	38.0817
	p < 0.0001			p =0.0020			p < 0.0001
The number of MKI67+ cells			The percentage of MKI67+ cells
Vehicle	Erlotinib		Vehicle	Erlotinib
6	20.1		7.96	24.9
5.2	17.2		7.1	26.53
6.8	12		9.17	18.41
6.6	17.9		7.86	24.32
4.6	8.3		5.72	11.7
	p = 0.0116			p = 0.0067

## Sheet: Fig. S3
Fig. S3c Western blot
Relative intensity (BASP1/atub)
corpus	antrum
0.754158	0.280891
0.590397	0.353632
0.801311	0.236137

## Sheet: Fig. S21
Fig. S21d Gene expression analysis
Gkn2				Muc5ac				Mki67				Stmn1				Sox9				Pgc
P0	P1	P4		P0	P1	P4		P0	P1	P4		P0	P1	P4		P0	P1	P4		P0	P1	P4
1.33361	0.895737	0.00387439		0.975433	0.304823	0.0067275		1.06016	1.33432	2.27033		1.0307	2.71285	6.62944		0.955822	2.16231	5.88854		0.97089	0.314434	0.610978
0.829749	0.716022	0.00598948		0.911249	0.291134	0.00239696		0.888136	1.26624	2.62581		0.947476	2.37006	8.11028		0.889436	2.66716	5.88134		0.943328	0.28575	0.448415
0.836638	0.813279	0.00141005		1.11332	0.286206	0.00309582		1.0517	1.45858	2.53637		1.02182	2.95467	6.19425		1.15474	3.21267	3.62622		1.08578	0.432061	0.359173
Fig. S21e Gene expression analysis
Stmn1			Tnfrsf12a			Tff2			Muc6			Troy			Gif			Lgr5
Control	TGFa		Control	TGFa		Control	TGFa		Control	TGFa		Control	TGFa		Control	TGFa		Control	TGFa
1.12102	0.147268		0.835867	0.595141		1.10697	0.323784		1.01701	0.750337		0.773315	1.49586		1.65841	0.244439		0.676234	1.01118
0.803285	0.1647		0.991907	0.692418		0.867139	0.104937		1.01541	0.306264		1.21536	0.943241		0.653972	0.128296		1.44471	0.716043
1.0757	0.160405		1.17223	0.620548		1.02589	0.154803		0.967585	0.560809		1.01132	1.42972		0.687614	0.604966		0.879054	0.537243
Fig. S21g Gene expression analysis
Muc5ac			Gkn2			Mki67			Sox9			Pgc
Control	TGFa		Control	TGFa		Control	TGFa		Control	TGFa		Control	TGFa
0.79156	2.71861		0.707865	1.74017		1.03491	0.243182		0.926353	0.587268		1.4902	0.372507
1.15436	2.72717		1.0878	1.71832		0.962387	0.17032		1.01107	0.607535		0.831489	0.122887
1.05408	2.91402		0.830336	1.58098		1.00271	0.25118		1.06258	0.714331		0.678308	0.146005
Fig. S21i Immunofluorescence analysis
Percentage of GKN2+/MKI67+ (double positive) cells
Control	TGFa
2.91262	1.71756
1.1903	2.9304
3.2761	1.75439

## Sheet: Fig. S22
Fig. S22a Gene expression analysis
Stmn1			Tff2			Muc6			Troy			Gif			Lgr5
Control	Erlo		Control	Erlo		Control	Erlo		Control	Erlo		Control	Erlo		Control	Erlo
1.16419	1.89989		0.69555	1.86386		0.415382	1.5455		1.10076	1.82494		0.568319	6.24218		0.856639	0.952285
0.850774	1.98826		0.963719	2.1767		1.36117	1.30735		1.16437	2.51917		1.28311	4.21807		1.18976	0.577203
0.985039	2.01784		1.34073	2.40765		1.22345	5.54339		0.734862	1.91721		1.14857	3.20961		0.953602	0.846202
Fig. S22c Immunofluorescence analysis
pERK FI
Contol	TGFa	TGFa+Erlo
1.0065	4.49979	1.37873
0.89693	4.29809	1.11321
1.09657	5.4994	0.692821
Fig. S22e Immunofluorescence analysis
GKN2 FI			MKI67+ nuclei (%)			SOX9+ nuclei (%)
Contol	Erlo		Contol	Erlo		Contol	Erlo
1.34624	0.362203		32.0755	38.4409		17.6672	51.8817
0.81288	0.528738		46.7497	43.2566		22.2683	56.0855
0.991596	0.500379		38.861	52.7988		23.7856	44.7806
0.849285	0.365413
Fig. S22h Gene expression analysis
Muc5ac					Gkn2					Mki67
rWnt3a	rWnt3a + EGF	Wnt3a CM	Wnt3a CM + EGF		rWnt3a	rWnt3a + EGF	Wnt3a CM	Wnt3a CM + EGF		rWnt3a	rWnt3a + EGF	Wnt3a CM	Wnt3a CM + EGF
1.04905	21.7592	0.0132865	0.0410168		0.915782	7.69703	0.0189941	0.0180171		0.802857	0.0738587	2.10168	0.745768
0.906225	22.0985	0.0372301	0.112958		1.00779	7.89496	0.0256466	0.0558753		1.07277	0.063165	1.91784	1.05496
1.04472	18.2798	0.00568268	0.096076		1.07643	8.63509	0.0138262	0.0299342		1.12437	0.0780489	1.994	1.22237
Sox9					Muc6					Pgc					Lgr5
rWnt3a	rWnt3a + EGF	Wnt3a CM	Wnt3a CM + EGF		rWnt3a	rWnt3a + EGF	Wnt3a CM	Wnt3a CM + EGF		rWnt3a	rWnt3a + EGF	Wnt3a CM	Wnt3a CM + EGF		rWnt3a	rWnt3a + EGF	Wnt3a CM	Wnt3a CM + EGF
0.766827	0.0454836	1.97625	1.30872		0.982217	0.276919	148.038	50.4311		0.790966	0.180965	1.17469	0.539753		1.02467	0.329516	137.865	52.8352
0.921965	0.0559739	2.09149	1.23112		0.947214	0.186053	140.178	43.6581		0.894088	0.165113	1.75789	0.455558		0.926844	0.148317	94.7884	45.2772
1.31121	0.0616267	2.1798	1.9839		1.07057	0.187221	116.321	123.635		1.31495	0.137891	1.50558	1.02265		1.04848	2.64403	96.7055	71.4948

## Sheet: Fig. S23
Fig. S22a Gene expression analysis
Stmn1			Tnfrsf12a			Tff2			Muc6			Gif			Troy			Lgr5
Control	TNFSF12		Control	TNFSF12		Control	TNFSF12		Control	TNFSF12		Control	TNFSF12		Control	TNFSF12		Control	TNFSF12
0.808119	3.60665		1.09388	1.33415		0.817643	2.53143		2.10174	47.5		0.580741	11.6374		2.05361	17.9865		2.00466	22.189
1.22266	3.27339		1.01868	1.38411		1.06916	3.33002		0.530511	179.086		0.417687	39.2956		0.603374	14.4588		0.695196	67.2706
0.969221	2.83634		0.887449	1.83948		1.1132	1.97103		0.367751	128.922		2.00157	29.0791		0.343019	16.4333		0.300144	44.3811
Fig. 23d Gene expression analysis
Stmn1			Tff2			Muc6			Troy			Gif			Lgr5
Control	TNFa		Control	TNFa		Control	TNFa		Control	TNFa		Control	TNFa		Control	TNFa
1.2227	2.05347		1.15646	1.29275		1.86113	0.498171		0.658092	1.99181		0.986212	0.079019		0.883578	1.39612
0.746638	1.94372		0.749304	1.64426		0.742275	0.598577		0.901416	0.797791		1.10676	1.31641		1.24524	1.39482
1.03066	1.55918		1.09423	1.55506		0.396592	0.429271		1.44049	1.35746		0.907025	0.593302		0.622996	1.62982
Fig. S23c Immunofluorescence analysis
NF-kB1 FI
Control	TNFSF12	TGFa
0.728584	2.01785	0.468114
1.08641	2.29868	0.52985
1.185	2.04923	0.672686
Fig. S23f Immunofluorescence analysis
NF-kB1 FI
Control	TNFa
0.886943	1.82052
0.886943	1.4615
1.12765	1.776
Fig. S23h Immunofluorescence analysis
GKN2 FI			MKI67+ nuclei (%)			SOX9+ nuclei (%)
Control	TNFa		Control	TNFa		Control	TNFa
1.21846	0.250947		40.4567	50.6217		42.6573	12.1718
0.700379	0.521465		39.8693	52.8529		60.1643	22.5155
1.08116	0.153315		38.0309	62.3611		27.6231	18.0645

## Sheet: Fig. S24
Fig. S24a Gene expression analysis
Tff2			Muc6			Troy			Lgr5
Control	QNZ		Control	QNZ		Control	QNZ		Control	QNZ
0.962505	2.33876		1.07191	0.557667		0.544381	1.56384		1.19487	0.27194
0.741751	3.18425		1.12892	0.590629		1.16701	1.07796		0.38839	0.29109
1.29574	2.90666		0.79917	0.969681		1.28861	0.814742		1.41674	1.04531
Fig. S24b Gene expression analysis
Tff2			Muc6			Troy			Lgr5
Control	NaSal		Control	NaSal		Control	NaSal		Control	NaSal
1.21854	1.13243		1.59471	0.881219		1.20894	0.69082		1.55692	0.320253
0.856792	1.12857		0.820834	0.902901		0.471048	1.07826		1.24068	0.310214
0.924669	1.07714		0.584451	1.21028		1.32001	2.10278		0.202408	0.397412
Fig. S24d Gene expression analysis
Muc5ac			Gkn2			Aqp3			Mki67			Sox9			Pgc
Control	MG132		Control	MG132		Control	MG132		Control	MG132		Control	MG132		Control	MG132
1.02452	1.3472		0.910096	2.27742		0.888676	0.945452		0.826331	0.710575		0.779267	0.769713		0.862278	1.64918
0.839211	1.23286		0.777049	1.97586		0.795247	0.953798		1.18897	0.730606		1.00066	0.545935		1.05414	0.873634
1.0965	1.24429		1.18341	2.20127		0.97382	0.946619		0.905459	0.924305		0.837899	0.844613		0.973386	1.15931
0.826073	1.21995		1.0108	2.06092		0.932622	0.893583		1.06733	0.767121		0.904487	0.507364		0.812733	0.875259
1.21369	1.44237		1.11865	3.35997		1.40963	0.706998		1.01191	0.490758		1.47769	0.527178		1.29746	0.891906
Fig. S24g Gene expression analysis
Muc5ac				Gkn2				Aqp3				Mki67				Sox9				Pgc
Control	TNFSF12	TNFSF12+QNZ		Control	TNFSF12	TNFSF12+QNZ		Control	TNFSF12	TNFSF12+QNZ		Control	TNFSF12	TNFSF12+QNZ		Control	TNFSF12	TNFSF12+QNZ		Control	TNFSF12	TNFSF12+QNZ
1.13683	0.501646	0.878914		1.10203	0.0881429	0.302701		1.13523	0.231687	0.501021		1.09003	4.18398	1.11715		1.05384	5.65419	1.78411		0.891275	3.03973	6.74558
0.918669	0.51942	1.07117		0.937302	0.107983	0.392439		0.968326	0.13826	0.578141		1.03637	5.86613	1.70929		0.987248	5.86705	2.24223		1.02381	3.1036	5.44127
0.931179	0.472623	0.911969		0.967327	0.0881937	0.299525		0.937636	0.0992178	0.394439		1.0098	4.86226	1.81669		0.987323	6.74204	2.62092		1.08218	3.12519	7.33066
1.01332	0.671659	1.04429		0.993337	0.123371	0.32393		0.958812	0.105486	0.49132		0.8638	4.62527	1.52374		0.971594	4.9545	3.10996		1.00274	2.17942	4.70418
Fig. S24i Gene expression analysis
Muc5ac				Gkn2				Aqp3				Mki67				Sox9				Pgc
Control	TNFa	TNFa+QNZ		Control	TNFa	TNFa+QNZ		Control	TNFa	TNFa+QNZ		Control	TNFa	TNFa+QNZ		Control	TNFa	TNFa+QNZ		Control	TNFa	TNFa+QNZ
1.04556	0.508906	0.735837		1.0256	0.490212	0.790588		0.995155	0.730371	1.13073		0.991083	2.40652	0.338173		0.850765	0.956514	0.24969		1.05628	0.325656	0.503221
1.04556	0.370427	0.990941		1.0256	0.368398	0.844369		0.995155	0.61831	1.15569		0.991083	1.59486	0.49943		0.850765	0.640323	0.43801		1.05628	0.26793	0.484746
1.2258	0.52192	0.815125		1.18354	0.395914	0.831826		1.26544	0.705322	1.06902		1.04661	2.19939	0.402536		1.16994	0.891889	0.396993		0.951336	0.310016	0.431025
0.859926	0.533571	0.803822		0.925798	0.44881	0.787883		0.95054	0.523152	1.20222		0.90201	2.04786	0.39568		0.87175	0.913137	0.317795		0.901061	0.328119	0.583663

[truncated: 1 more sheets: Fig. S25]
